# Supplementary material for: N-Acetyl-4-(benzene­sulfonamido)benzene­sulfonamide
Source: Acta Crystallogr Sect E Struct Rep Online. 2009 Apr 30;65(Pt 5):o1180. doi: 10.1107/S1600536809015876 (PMC2977844; doi:10.1107/S1600536809015876)
Supplement: Supplementary file 2 [file e-65-o1180-Isup2.hkl]

#
# h,k,l, Fc-squared, Fo-squared, sigma(Fo-squared) and status flag
#
data_I
_shelx_title ' ASH in P2(1)/n'
_shelx_refln_list_code          4
_shelx_F_calc_maximum      173.24
_exptl_crystal_F_000       736.00
_reflns_d_resolution_high  0.7492
 
loop_
 _symmetry_equiv_pos_as_xyz
 'x, y, z'
 '-x+1/2, y+1/2, -z+1/2'
 '-x, -y, -z'
 'x-1/2, -y-1/2, z-1/2'
 
_cell_length_a     9.9316
_cell_length_b     9.4828
_cell_length_c    17.6490
_cell_angle_alpha  90.000
_cell_angle_beta  103.169
_cell_angle_gamma  90.000
 
_shelx_F_squared_multiplier     1.000
 
loop_
 _refln_index_h
 _refln_index_k
 _refln_index_l
 _refln_F_squared_calc
 _refln_F_squared_meas
 _refln_F_squared_sigma
 _refln_observed_status
   2   0   0     1387.73     1516.44     27.69 o
   4   0   0      752.23      543.63     19.39 o
   6   0   0       27.50       11.00     10.46 o
   8   0   0      314.03      338.72     24.46 o
  10   0   0       44.49       23.53     17.91 o
  12   0   0      299.57      312.72     59.89 o
   1   1   0     4049.05     4160.05     53.01 o
   2   1   0     8888.62     8838.46    111.73 o
   3   1   0     1292.41     1426.79     21.79 o
   4   1   0      265.75      266.21      9.40 o
   5   1   0       22.68        5.67      5.88 o
   6   1   0        0.20        3.82      7.95 o
   7   1   0        8.81        8.14      7.62 o
   8   1   0      261.07      249.22     19.70 o
   9   1   0        3.09       -6.63      9.82 o
  10   1   0        0.45       -1.78     11.36 o
  11   1   0       80.07       87.21     17.27 o
  12   1   0       21.06        6.60     22.15 o
   0   2   0     1295.39     1337.01     25.51 o
   1   2   0     3150.62     3181.00     41.14 o
   2   2   0      495.27      494.60     11.86 o
   3   2   0       39.86       28.87      6.30 o
   4   2   0      630.35      669.44     14.57 o
   5   2   0        6.26       -1.51      4.59 o
   6   2   0      245.51      218.59     10.51 o
   7   2   0      559.33      558.11     19.03 o
   8   2   0      604.50      573.48     20.11 o
   9   2   0      905.45      926.33     29.70 o
  10   2   0       43.01       41.54     14.01 o
  11   2   0       16.63       12.84     14.72 o
  12   2   0        7.51       -5.93     18.32 o
   1   3   0     2083.33     2003.41     32.53 o
   2   3   0        3.73       12.41      2.99 o
   3   3   0     2158.39     2429.45     36.27 o
   4   3   0     3230.24     3423.21     53.77 o
   5   3   0     1765.81     1757.21     35.13 o
   6   3   0      859.84      903.45     21.50 o
   7   3   0      356.23      353.07     14.63 o
   8   3   0      797.39      766.41     49.89 o
   9   3   0       18.77       22.62     12.33 o
  10   3   0      289.55      268.86     28.93 o
  11   3   0      264.23      275.62     24.24 o
  12   3   0       67.17       52.96     18.63 o
   0   4   0       74.45       49.27      9.76 o
   1   4   0       53.86       78.86      4.50 o
   2   4   0      336.96      336.69     10.58 o
   3   4   0        6.47       11.15      3.73 o
   4   4   0      295.69      296.63      9.56 o
   5   4   0      190.66      239.68     10.04 o
   6   4   0      472.51      496.39     15.52 o
   7   4   0      131.27      128.04     13.09 o
   8   4   0       55.59       31.21     11.84 o
   9   4   0        3.94       14.89     11.90 o
  10   4   0      228.99      234.98     21.07 o
  11   4   0      103.43       89.28     18.54 o
  12   4   0        2.09       38.34     19.56 o
   1   5   0      627.31      606.65     13.10 o
   2   5   0       25.55       24.66      4.52 o
   3   5   0      190.69      166.32      8.23 o
   4   5   0     1176.17     1210.11     23.46 o
   5   5   0      370.28      385.31     21.41 o
   6   5   0      174.75      171.51     11.62 o
   7   5   0        1.31       -4.08     11.87 o
   8   5   0        3.61       18.78     11.80 o
   9   5   0        0.03        1.02     14.03 o
  10   5   0       65.40       39.92     16.46 o
  11   5   0      101.67      117.51     21.90 o
   0   6   0      641.33      632.33     19.90 o
   1   6   0      523.06      531.38     12.58 o
   2   6   0       74.90       84.77      9.36 o
   3   6   0     1839.77     1872.11     37.77 o
   4   6   0       18.15       23.23      6.59 o
   5   6   0      336.96      373.98     15.62 o
   6   6   0      155.38      178.48     16.24 o
   7   6   0      354.73      372.27     22.97 o
   8   6   0        2.28       -9.45     14.11 o
   9   6   0      165.50      179.38     24.34 o
  10   6   0       37.94       24.70     16.28 o
  11   6   0       15.60       -3.48     17.26 o
   1   7   0        7.45       11.57      5.99 o
   2   7   0       49.83       63.41      6.22 o
   3   7   0      117.00      102.23      7.69 o
   4   7   0      192.23      190.20     12.45 o
   5   7   0       46.72       55.09     13.67 o
   6   7   0      275.42      254.75     22.45 o
   7   7   0       97.42       54.32     24.89 o
   8   7   0       10.83        6.73     15.78 o
   9   7   0       26.67       18.36     14.83 o
  10   7   0       26.58       24.47     16.90 o
   0   8   0     2016.50     2056.44     54.42 o
   1   8   0      334.06      315.85     10.95 o
   2   8   0       27.53       34.47      7.33 o
   3   8   0       48.52       48.54      8.48 o
   4   8   0      164.46      139.82     16.10 o
   5   8   0      116.03      114.32     28.95 o
   6   8   0        5.43       29.04     14.39 o
   7   8   0       28.27       30.88     16.66 o
   8   8   0       58.96       62.29     19.08 o
   9   8   0        3.39       -2.93     25.67 o
   1   9   0      206.16      214.00     12.30 o
   2   9   0       28.51       23.12     13.93 o
   3   9   0       47.81       49.98     12.53 o
   4   9   0       57.44       84.18     14.93 o
   5   9   0      244.91      288.98     23.03 o
   6   9   0       11.87       -3.09     13.96 o
   7   9   0       34.89       42.37     21.26 o
   8   9   0       12.27       -4.41     17.97 o
   9   9   0       14.76       54.62     21.17 o
   0  10   0      356.96      331.65     57.41 o
   1  10   0       41.83       52.28      9.96 o
   2  10   0       28.62       30.25     25.05 o
   3  10   0      207.18      240.38     34.28 o
   4  10   0        7.01        3.92     16.49 o
   5  10   0       16.38        6.96     16.14 o
   6  10   0       13.87       15.74     16.15 o
   7  10   0        3.70      -12.11     17.33 o
   1  11   0       24.19       19.41     10.60 o
   2  11   0        1.28        3.55      9.66 o
   3  11   0       42.60       42.91     16.81 o
   4  11   0       40.04       38.49     26.91 o
   5  11   0        1.19      -17.87     17.87 o
   6  11   0       17.78       24.02     25.22 o
   0  12   0        0.04       33.76     17.76 o
   1  12   0       40.72       34.84     13.05 o
   2  12   0       18.41       22.09     22.73 o
   3  12   0       17.41       12.36     23.42 o
   4  12   0       55.10       72.57     30.99 o
 -13   0   1       13.82      -25.28     27.50 o
 -11   0   1      115.67      144.57     31.03 o
  -9   0   1     2250.02     2109.20    127.36 o
  -7   0   1      395.04      396.28     35.70 o
  -5   0   1       11.50        4.90      6.91 o
  -3   0   1      102.49      137.88      7.03 o
   1   0   1     3295.28     3438.71     99.39 o
   3   0   1        0.04       -1.05      5.18 o
   5   0   1        4.01       16.25      8.83 o
   7   0   1     1194.74     1223.93     50.94 o
   9   0   1      137.55      130.95     28.62 o
  11   0   1       94.29       86.21     27.85 o
 -12   1   1       42.66        5.32     21.82 o
 -11   1   1       38.23       15.55     25.84 o
 -10   1   1      153.06      168.84     17.93 o
  -9   1   1       55.04       50.22     12.27 o
  -8   1   1      112.82      101.40     12.05 o
  -7   1   1      435.59      366.27     16.34 o
  -6   1   1      202.38      179.24     11.13 o
  -5   1   1     1140.50     1187.00     25.05 o
  -4   1   1       51.74       36.03      4.95 o
  -3   1   1     1779.11     1771.66     24.64 o
  -2   1   1     3976.20     3716.41     48.61 o
  -1   1   1      599.58      587.86      8.72 o
   0   1   1      927.89      892.47     14.61 o
   1   1   1    12792.34    12683.26    158.64 o
   2   1   1    14146.97    14195.66    169.83 o
   3   1   1      400.66      373.86      8.94 o
   4   1   1     6038.83     5888.40     93.49 o
   5   1   1      230.61      233.34     10.62 o
   6   1   1       59.39       88.83      9.41 o
   7   1   1     1243.58     1167.92     30.66 o
   8   1   1      152.16      169.10     14.01 o
   9   1   1      328.93      347.96     17.79 o
  10   1   1      177.85      162.47     16.48 o
  11   1   1       54.32       80.41     19.43 o
  12   1   1        0.05      -19.75     21.08 o
 -12   2   1       81.54       37.62     19.89 o
 -11   2   1       65.71       72.47     16.81 o
 -10   2   1      210.66      229.49     20.04 o
  -9   2   1        1.53        2.70     11.83 o
  -8   2   1      103.07      123.24     11.68 o
  -7   2   1      229.57      216.97     12.77 o
  -6   2   1       35.58       39.92      6.70 o
  -5   2   1       46.37       55.05      6.24 o
  -4   2   1      570.49      658.47     14.39 o
  -3   2   1     3552.89     3567.18     50.85 o
  -2   2   1     1118.44     1056.04     27.32 o
  -1   2   1    30013.11    27757.15    443.37 o
   0   2   1    10898.22    10165.72    134.11 o
   1   2   1      634.74      741.84     10.60 o
   2   2   1    16155.25    16123.32    201.91 o
   3   2   1     2462.63     2514.78     39.85 o
   4   2   1       57.26       63.94      5.76 o
   5   2   1      660.11      632.58     16.36 o
   6   2   1      116.15      124.26      9.04 o
   7   2   1       30.93       38.57      8.22 o
   8   2   1      159.40      149.41     12.83 o
   9   2   1      325.96      344.33     19.22 o
  10   2   1        0.89        5.38     12.70 o
  11   2   1      144.81      132.13     19.31 o
  12   2   1        9.56       -7.69     18.16 o
 -12   3   1       18.16       36.37     17.02 o
 -11   3   1      124.99      143.52     20.02 o
 -10   3   1      111.94      136.00     17.72 o
  -9   3   1      580.68      574.61     28.47 o
  -8   3   1      105.12      101.76     11.17 o
  -7   3   1      571.25      535.94     16.92 o
  -6   3   1     1298.75     1387.00     26.36 o
  -5   3   1      734.42      761.42     22.60 o
  -4   3   1      429.27      453.99     12.62 o
  -3   3   1      344.10      420.25     10.08 o
  -2   3   1      219.97      215.96      6.77 o
  -1   3   1     1339.63     1212.91     25.65 o
   0   3   1      870.64      787.32     13.26 o
   1   3   1       22.12       16.10      2.85 o
   2   3   1     2943.48     3011.90     40.46 o
   3   3   1     9105.69     9365.08    134.16 o
   4   3   1       42.06       53.13      5.66 o
   5   3   1      302.99      304.63     12.13 o
   6   3   1      300.04      310.40     15.06 o
   7   3   1       37.71       52.58      8.91 o
   8   3   1       46.79       39.57     13.83 o
   9   3   1       42.86       26.19     12.96 o
  10   3   1       10.55       -3.85     12.95 o
  11   3   1       51.65       48.55     16.41 o
  12   3   1        1.71      -13.48     17.65 o
 -12   4   1       24.55       -8.28     17.23 o
 -11   4   1       63.08       45.86     16.75 o
 -10   4   1      263.06      283.23     22.07 o
  -9   4   1      176.40      194.37     17.84 o
  -8   4   1        2.34       14.45     10.58 o
  -7   4   1       37.83       47.36      8.55 o
  -6   4   1      315.38      323.45     13.92 o
  -5   4   1       71.08       70.18      6.84 o
  -4   4   1     3505.19     3670.70     61.33 o
  -3   4   1       59.54       57.09      4.20 o
  -2   4   1      250.30      232.67      7.77 o
  -1   4   1      691.24      689.63     13.64 o
   0   4   1      362.87      336.49      7.71 o
   1   4   1      413.72      394.87      8.18 o
   2   4   1      758.27      673.73     14.67 o
   3   4   1     1402.47     1487.78     26.73 o
   4   4   1       27.99       39.33      5.33 o
   5   4   1      214.21      223.59     11.06 o
   6   4   1     1028.90     1007.41     23.37 o
   7   4   1       20.04       22.92      9.81 o
   8   4   1      390.71      381.55     21.50 o
   9   4   1       41.32       30.70     12.96 o
  10   4   1       14.57        1.48     13.52 o
  11   4   1        3.44        9.57     14.68 o
  12   4   1      247.59      297.16     29.62 o
 -11   5   1      114.92      103.11     21.06 o
 -10   5   1       42.45       26.83     14.39 o
  -9   5   1        0.26       20.97     12.73 o
  -8   5   1      244.22      225.72     17.90 o
  -7   5   1        5.84        9.89     13.03 o
  -6   5   1     1154.99     1323.11     29.24 o
  -5   5   1      164.22      188.23      9.04 o
  -4   5   1      233.15      239.26     10.35 o
  -3   5   1      289.08      347.89     11.07 o
  -2   5   1      311.26      293.93      9.68 o
  -1   5   1      605.26      596.39     13.32 o
   0   5   1      239.70      221.75      7.28 o
   1   5   1       25.52       27.05      4.13 o
   2   5   1      126.24      151.38      7.45 o
   3   5   1      185.42      216.43      9.05 o
   4   5   1      459.17      448.01     13.05 o
   5   5   1      825.92      802.80     20.63 o
   6   5   1       45.17       43.60      9.77 o
   7   5   1      207.61      183.24     18.00 o
   8   5   1       36.03       39.04     13.94 o
   9   5   1       20.50       13.75     12.59 o
  10   5   1      140.19      202.53     29.49 o
  11   5   1      217.88      233.01     25.94 o
 -11   6   1        0.40       -7.02     16.46 o
 -10   6   1        8.35       -6.32     14.89 o
  -9   6   1        8.89        1.93     13.49 o
  -8   6   1      309.16      271.11     25.22 o
  -7   6   1        0.45       -2.66     11.65 o
  -6   6   1      303.58      293.52     25.25 o
  -5   6   1        0.15        3.98      7.13 o
  -4   6   1       21.49       19.08      6.27 o
  -3   6   1      555.33      586.37     16.38 o
  -2   6   1     1034.62     1056.18     21.13 o
  -1   6   1        0.98       -4.00      4.00 o
   0   6   1      165.25      150.31      8.14 o
   1   6   1      237.34      255.24      9.45 o
   2   6   1      111.63      125.71      8.08 o
   3   6   1      268.79      250.64     11.84 o
   4   6   1      240.11      240.32      9.62 o
   5   6   1       17.35       17.14      8.25 o
   6   6   1       14.77       13.36     11.41 o
   7   6   1      208.36      165.80     18.02 o
   8   6   1       14.12       40.74     16.37 o
   9   6   1       36.08        7.44     14.00 o
  10   6   1        2.32       -2.89     14.37 o
  11   6   1        0.01        4.85     16.90 o
 -10   7   1        0.52       17.00     15.73 o
  -9   7   1        1.75        3.63     13.67 o
  -8   7   1       15.63       -1.72     14.68 o
  -7   7   1      203.46      185.54     21.43 o
  -6   7   1      114.43      111.80     17.13 o
  -5   7   1      294.91      275.82     20.50 o
  -4   7   1       16.35       20.68      6.94 o
  -3   7   1      459.53      432.97     13.19 o
  -2   7   1      152.62      180.40      8.74 o
  -1   7   1      479.08      456.29     13.31 o
   0   7   1      371.75      391.34     13.07 o
   1   7   1     1129.09     1163.37     23.92 o
   2   7   1      960.07      914.44     20.00 o
   3   7   1       44.14       40.69      6.89 o
   4   7   1      460.43      461.77     18.52 o
   5   7   1        7.58       15.33     12.52 o
   6   7   1      126.77      137.30     20.98 o
   7   7   1      109.34      126.77     19.87 o
   8   7   1       11.78       48.79     18.40 o
   9   7   1        0.00        4.38     17.78 o
  10   7   1       32.74       35.89     17.17 o
 -10   8   1       14.34        8.87     16.85 o
  -9   8   1       28.57       44.62     16.50 o
  -8   8   1      104.56       74.36     20.18 o
  -7   8   1        7.14      -13.91     13.91 o
  -6   8   1      111.40      119.57     17.57 o
  -5   8   1       16.87        9.82     12.64 o
  -4   8   1        0.40       -1.89     10.69 o
  -3   8   1        3.91        0.70      6.72 o
  -2   8   1       32.33       32.14      8.02 o
  -1   8   1      102.44      113.80      8.16 o
   0   8   1      514.77      466.16     13.54 o
   1   8   1       44.92       52.43      7.08 o
   2   8   1      414.87      356.13     14.79 o
   3   8   1        6.63        8.02      9.94 o
   4   8   1       23.55        8.58     12.13 o
   5   8   1        2.06      -11.67     12.86 o
   6   8   1       29.58       30.08     18.29 o
   7   8   1      184.49      193.81     27.60 o
   8   8   1       52.76      106.76     21.58 o
   9   8   1        1.12      -17.60     21.91 o
  -9   9   1       22.01        5.95     20.02 o
  -8   9   1       21.33       20.97     18.77 o
  -7   9   1        0.08      -12.85     15.68 o
  -6   9   1       13.68       18.73     14.76 o
  -5   9   1        0.00        1.95     15.44 o
  -4   9   1      186.05      176.26     16.88 o
  -3   9   1      241.50      245.86     17.04 o
  -2   9   1       28.02       21.97      9.37 o
  -1   9   1      288.16      288.25     16.17 o
   0   9   1       18.45        6.85      7.45 o
   1   9   1        7.32        9.63      7.71 o
   2   9   1       75.75       99.47     10.44 o
   3   9   1        0.06       -1.65     10.75 o
   4   9   1        0.50        5.37     12.80 o
   5   9   1        0.66       -2.62     21.35 o
   6   9   1      191.11      215.83     23.08 o
   7   9   1       50.53       41.05     18.19 o
   8   9   1       22.26       30.24     19.89 o
  -8  10   1       30.71       50.23     20.54 o
  -7  10   1       36.08       34.66     18.80 o
  -6  10   1       51.67       33.08     24.73 o
  -5  10   1       21.97       27.58     13.92 o
  -4  10   1       45.69       28.97     28.64 o
  -3  10   1       10.93       60.82     21.34 o
  -2  10   1       57.81       65.36      9.58 o
  -1  10   1      103.71      115.35     10.68 o
   0  10   1      142.96      122.92     11.27 o
   1  10   1        0.28        5.46      8.54 o
   2  10   1       24.23       24.01     29.02 o
   3  10   1      152.24      186.48     15.54 o
   4  10   1       12.70       23.53     14.26 o
   5  10   1        6.37       29.35     16.05 o
   6  10   1        9.15       18.71     16.62 o
   7  10   1       36.23       49.62     19.14 o
  -6  11   1        9.32       34.37     16.13 o
  -5  11   1        0.52       10.61     28.24 o
  -4  11   1       15.46       29.08     26.08 o
  -3  11   1        8.33        6.68     13.57 o
  -2  11   1      134.02      121.87     11.65 o
  -1  11   1        0.87       -4.18     12.33 o
   0  11   1        4.60       -1.23      9.92 o
   1  11   1       57.45       46.41     13.84 o
   2  11   1       27.08       42.54     23.43 o
   3  11   1       63.56       75.69     26.74 o
   4  11   1       89.72       63.23     17.53 o
   5  11   1        0.42      -14.83     14.83 o
   6  11   1        0.48       19.05     17.75 o
  -4  12   1        2.91      -14.03     23.88 o
  -3  12   1        8.59        2.14     24.08 o
  -2  12   1        0.46       -4.91     22.01 o
  -1  12   1        8.93       18.11     21.54 o
   0  12   1       23.33       21.42     12.37 o
   1  12   1        5.31       11.33     12.75 o
   2  12   1        0.90       19.25     13.63 o
   3  12   1       88.93       81.64     28.79 o
 -12   0   2        9.56       33.82     40.17 o
 -10   0   2      502.62      511.62     36.16 o
  -8   0   2      288.17      281.89     22.67 o
  -6   0   2       46.31       45.63     11.36 o
  -4   0   2     1373.77     1600.94     41.46 o
  -2   0   2     5708.64     5775.52     95.43 o
   0   0   2      375.85      123.66      9.82 o
   2   0   2     1024.62      965.32     24.59 o
   4   0   2     2165.86     2092.32     50.31 o
   6   0   2      776.29      781.08     32.57 o
   8   0   2     1200.87     1178.70     47.26 o
  10   0   2       40.24       28.89     22.28 o
  12   0   2       66.47       36.30     26.98 o
 -13   1   2      135.16      176.05     32.66 o
 -12   1   2        3.42        8.18     28.03 o
 -11   1   2       88.18       70.40     18.67 o
 -10   1   2      323.18      337.85     20.24 o
  -9   1   2      354.64      358.43     31.55 o
  -8   1   2     1272.85     1227.52     32.75 o
  -7   1   2       61.72       69.15      9.63 o
  -6   1   2       21.82       24.70      6.72 o
  -5   1   2     1175.01     1159.52     28.32 o
  -4   1   2      181.08      150.13      8.71 o
  -3   1   2        8.84        8.42      3.43 o
  -2   1   2      226.64      216.75      6.91 o
  -1   1   2     7040.07     7101.49     94.74 o
   0   1   2      514.15      541.85      7.56 o
   1   1   2    24881.36    22978.63    249.81 o
   2   1   2    12646.97    12458.15    156.79 o
   3   1   2     1169.42     1170.86     23.53 o
   4   1   2     2695.42     2966.10     50.71 o
   5   1   2        0.16       -3.76      5.82 o
   6   1   2     1277.15     1240.96     30.46 o
   7   1   2      162.35      192.00     13.21 o
   8   1   2     1528.22     1452.08     34.69 o
   9   1   2        0.05        1.68      9.63 o
  10   1   2        0.69       -1.52     10.93 o
  11   1   2      118.53      116.94     20.60 o
  12   1   2        6.87      -20.82     20.82 o
 -12   2   2      184.77      208.63     23.43 o
 -11   2   2       29.31       23.64     15.19 o
 -10   2   2      344.89      367.03     23.36 o
  -9   2   2      408.60      410.91     18.87 o
  -8   2   2      197.37      190.88     13.14 o
  -7   2   2       58.68       43.87      7.77 o
  -6   2   2      188.87      174.97      9.60 o
  -5   2   2      541.71      590.70     14.42 o
  -4   2   2       39.39       37.60      4.84 o
  -3   2   2      587.51      624.54     12.20 o
  -2   2   2    13802.76    14010.20    175.86 o
  -1   2   2     1556.94     1587.05     26.41 o
   0   2   2      549.53      562.05      8.28 o
   1   2   2     1359.52     1336.31     17.99 o
   2   2   2     4974.49     5057.67     62.87 o
   3   2   2     1258.24     1387.89     24.65 o
   4   2   2     4265.09     4547.52     65.40 o
   5   2   2      631.29      681.73     18.52 o
   6   2   2     1269.44     1259.22     28.41 o
   7   2   2      876.20      879.04     24.33 o
   8   2   2      350.45      331.92     21.74 o
   9   2   2        1.06        1.15     10.46 o
  10   2   2      310.43      318.52     22.94 o
  11   2   2       19.03       34.57     15.53 o
  12   2   2       73.58       52.45     20.66 o
 -12   3   2        0.00      -15.00     15.00 o
 -11   3   2        0.11       26.96     14.93 o
 -10   3   2       90.24      111.61     16.80 o
  -9   3   2       93.22      104.69     15.09 o
  -8   3   2       28.00       23.51      8.86 o
  -7   3   2       11.29       17.83      7.03 o
  -6   3   2      329.11      319.55     12.09 o
  -5   3   2       12.04       -1.49      5.30 o
  -4   3   2     2548.56     2806.39     44.93 o
  -3   3   2     2163.41     2365.10     33.27 o
  -2   3   2     2511.95     2647.70     40.39 o
  -1   3   2      186.47      184.91      7.07 o
   0   3   2       21.46       28.18      3.52 o
   1   3   2       88.22       95.06      6.21 o
   2   3   2     1769.63     1848.38     29.80 o
   3   3   2     2975.01     3205.55     46.87 o
   4   3   2       28.88       24.71      5.13 o
   5   3   2       41.96       67.17      7.06 o
   6   3   2      209.29      222.33     12.15 o
   7   3   2       22.11       30.55      8.32 o
   8   3   2        2.12       -3.57      8.81 o
   9   3   2       37.10       38.06     13.05 o
  10   3   2       95.50       75.96     16.73 o
  11   3   2       12.51        6.08     15.51 o
  12   3   2       38.23       41.56     20.15 o
 -12   4   2        1.69      -15.35     15.35 o
 -11   4   2       12.76       14.77     14.91 o
 -10   4   2       27.48       42.56     14.48 o
  -9   4   2      896.07      906.70     33.20 o
  -8   4   2       37.47       28.95     11.65 o
  -7   4   2       12.47       14.89      6.82 o
  -6   4   2      104.08      129.02      8.93 o
  -5   4   2      716.27      712.49     17.18 o
  -4   4   2      280.22      336.45      9.81 o
  -3   4   2     4593.57     4717.16     70.37 o
  -2   4   2     3507.83     3718.21     55.38 o
  -1   4   2      257.49      301.50     14.61 o
   0   4   2     2099.81     2107.57     34.71 o
   1   4   2     2243.25     2136.51     33.14 o
   2   4   2        8.51        1.29      3.36 o
   3   4   2     2294.73     2334.37     38.21 o
   4   4   2      508.46      536.34     15.32 o
   5   4   2      331.07      321.49     12.03 o
   6   4   2      172.34      186.20     13.47 o
   7   4   2      416.37      393.54     19.80 o
   8   4   2       13.73       25.54     13.32 o
   9   4   2      138.30      150.87     17.49 o
  10   4   2       14.06       13.09     14.23 o
  11   4   2       13.49        6.30     16.95 o
 -12   5   2        0.23       -4.74     17.54 o
 -11   5   2       24.02       54.72     18.19 o
 -10   5   2      231.27      219.92     21.15 o
  -9   5   2        2.21       -2.14     11.97 o
  -8   5   2      362.58      373.67     20.93 o
  -7   5   2      568.17      584.36     23.77 o
  -6   5   2        1.31        2.80      6.48 o
  -5   5   2      528.50      507.57     23.13 o
  -4   5   2      108.17       98.74      9.84 o
  -3   5   2      893.00      946.82     20.00 o
  -2   5   2     4396.19     4528.48     97.54 o
  -1   5   2      395.41      421.91     13.90 o
   0   5   2       37.10       39.21      5.45 o
   1   5   2      228.56      212.21      6.79 o
   2   5   2     3840.87     4051.93     61.11 o
   3   5   2      287.26      248.79      9.12 o
   4   5   2       11.00        4.98      5.43 o
   5   5   2     2166.53     2160.87     41.44 o
   6   5   2        4.22        3.09      6.89 o
   7   5   2        7.92       -5.35     11.02 o
   8   5   2      156.11      170.83     19.05 o
   9   5   2       32.46       34.83     14.77 o
  10   5   2       21.29       28.11     16.13 o
  11   5   2        0.54        9.30     16.73 o
 -11   6   2        5.21       26.84     18.33 o
 -10   6   2        3.30      -13.68     13.68 o
  -9   6   2       16.23       30.64     14.52 o
  -8   6   2       78.13       49.54     12.77 o
  -7   6   2       38.66       20.09     12.34 o
  -6   6   2       32.00       30.60     11.14 o
  -5   6   2        1.27       -6.80      6.80 o
  -4   6   2      102.83      103.08      7.88 o
  -3   6   2        1.00        5.19      6.35 o
  -2   6   2       45.39       39.39      6.37 o
  -1   6   2       75.40       79.78      5.55 o
   0   6   2       90.09       94.08      6.71 o
   1   6   2        0.41        3.50      3.82 o
   2   6   2       30.96       27.14      6.71 o
   3   6   2       10.71        9.35      4.87 o
   4   6   2       27.61       23.51      6.12 o
   5   6   2      100.38       76.86     12.99 o
   6   6   2      152.22      165.53     16.55 o
   7   6   2        0.07       11.93     22.01 o
   8   6   2       12.03        6.00     15.63 o
   9   6   2       20.42       11.42     14.70 o
  10   6   2        6.65       27.15     22.70 o
  11   6   2       58.44       43.41     19.75 o
 -10   7   2       46.32       43.86     17.39 o
  -9   7   2        4.61      -13.01     13.01 o
  -8   7   2      132.74       93.54     24.64 o
  -7   7   2      280.92      312.45     34.77 o
  -6   7   2      195.36      151.18     18.61 o
  -5   7   2      168.42      165.14     12.13 o
  -4   7   2      297.29      298.65     12.68 o
  -3   7   2      194.64      177.41      8.22 o
  -2   7   2      195.64      227.11      9.72 o
  -1   7   2      983.77     1035.24     26.15 o
   0   7   2       19.21       19.02      7.39 o
   1   7   2      377.81      385.76     12.15 o
   2   7   2      420.39      437.51     13.24 o
   3   7   2      570.67      523.68     15.73 o
   4   7   2       39.59       47.70     11.54 o
   5   7   2      122.07      104.83     24.84 o
   6   7   2        7.37       -6.55     13.52 o
   7   7   2        6.43        8.96     14.91 o
   8   7   2       32.12       12.96     17.06 o
   9   7   2       68.78       54.58     32.06 o
  10   7   2        6.55       21.12     22.10 o
 -10   8   2        0.01        5.72     17.07 o
  -9   8   2      131.37      156.86     30.81 o
  -8   8   2        8.09       16.97     16.49 o
  -7   8   2       55.51       25.59     15.95 o
  -6   8   2        0.04        0.54     12.47 o
  -5   8   2      139.12      151.38     16.97 o
  -4   8   2       55.23       55.56      9.03 o
  -3   8   2      202.69      212.10     14.20 o
  -2   8   2      290.90      298.99     20.48 o
  -1   8   2      132.90      133.74     15.84 o
   0   8   2       37.66       50.78      7.04 o
   1   8   2     1198.50     1150.65     38.10 o
   2   8   2      107.41       98.95     10.33 o
   3   8   2       48.90       59.05     13.12 o
   4   8   2        0.01        6.30     12.06 o
   5   8   2       16.52       26.85     14.67 o
   6   8   2       58.86       94.40     18.35 o
   7   8   2      173.41      181.19     23.52 o
   8   8   2        4.65       14.82     18.15 o
   9   8   2       16.03        5.39     19.77 o
  -9   9   2       46.94       45.42     17.52 o
  -8   9   2       19.06       25.63     18.43 o
  -7   9   2        8.24       32.86     16.88 o
  -6   9   2        1.10       20.88     14.41 o
  -5   9   2       14.90        2.13     16.10 o
  -4   9   2        6.92        2.69     10.08 o
  -3   9   2        5.77       11.53     25.30 o
  -2   9   2       44.45       66.32     19.61 o
  -1   9   2       15.28        8.28      6.63 o
   0   9   2        7.90        9.81      7.25 o
   1   9   2      592.20      565.54     29.00 o
   2   9   2       56.89       88.96     11.60 o
   3   9   2        9.31       13.86      9.71 o
   4   9   2       37.24       31.31     14.98 o
   5   9   2        5.28      -12.33     12.43 o
   6   9   2       11.20        0.48     15.49 o
   7   9   2        0.21       16.05     17.33 o
   8   9   2        0.01        9.09     18.68 o
  -8  10   2       20.73        8.15     17.87 o
  -7  10   2       15.82       29.13     17.02 o
  -6  10   2      101.25      141.38     19.02 o
  -5  10   2        5.10        6.79     11.97 o
  -4  10   2       26.29       -0.08     19.22 o
  -3  10   2        8.99       26.24     20.47 o
  -2  10   2       26.60       36.04     24.60 o
  -1  10   2        1.32        9.38     16.40 o
   0  10   2       79.14       64.29      9.75 o
   1  10   2       95.06       79.93     10.77 o
   2  10   2       29.78       34.33     14.41 o
   3  10   2       23.91       18.84     11.86 o
   4  10   2      227.82      259.95     22.19 o
   5  10   2        0.75       -7.51     17.83 o
   6  10   2       39.07       53.89     18.88 o
   7  10   2      111.14       73.72     28.09 o
  -6  11   2        0.36      -13.49     32.42 o
  -5  11   2      134.92      127.08     28.53 o
  -4  11   2       90.55       89.66     36.60 o
  -3  11   2        8.27       39.88     26.13 o
  -2  11   2       33.06       11.96     15.13 o
  -1  11   2       13.49       16.03      8.58 o
   0  11   2       75.64       55.68     11.33 o
   1  11   2       17.04       17.90     13.51 o
   2  11   2        7.09        6.78     13.57 o
   3  11   2        4.02        7.28     22.52 o
   4  11   2       12.80      -14.67     19.25 o
   5  11   2      173.14      181.15     40.21 o
   6  11   2        6.44      -16.55     16.55 o
  -4  12   2        0.03       -1.18     24.69 o
  -3  12   2        2.19      -13.44     13.44 o
  -2  12   2       45.00       11.92     14.35 o
  -1  12   2        0.17      -12.39     21.80 o
   0  12   2        2.57       -7.60     11.25 o
   1  12   2       15.83       34.98     14.55 o
   2  12   2       17.17        6.27     14.27 o
   3  12   2        4.91      -14.71     14.71 o
 -13   0   3      327.63      244.94     63.42 o
 -11   0   3      157.49      139.81     30.15 o
  -9   0   3      281.67      283.71     24.72 o
  -7   0   3       18.85        2.92     10.56 o
  -5   0   3      610.39      672.11     23.69 o
  -3   0   3     7753.10     7714.63    127.87 o
  -1   0   3    23693.28    22836.84    401.50 o
   1   0   3      264.09      228.19      7.30 o
   3   0   3    14109.70    13965.10    281.61 o
   5   0   3      737.04      667.55     28.04 o
   7   0   3     2017.19     2026.43     64.84 o
   9   0   3      454.49      426.19     48.48 o
  11   0   3        8.72        2.58     24.26 o
 -13   1   3        4.53      -19.35     31.83 o
 -12   1   3        0.17      -10.08     19.06 o
 -11   1   3       18.30       24.18     16.78 o
 -10   1   3      103.17       87.21     13.72 o
  -9   1   3      680.83      669.37     24.88 o
  -8   1   3       64.75       60.75     10.48 o
  -7   1   3       23.48       26.64      8.19 o
  -6   1   3      161.50      157.85     11.01 o
  -5   1   3       24.45       20.94      5.89 o
  -4   1   3       16.88       36.90      5.02 o
  -3   1   3       20.94       23.55      3.93 o
  -2   1   3     1475.35     1453.61     19.97 o
  -1   1   3     1215.00     1117.70     14.72 o
   0   1   3      424.18      447.10      6.57 o
   1   1   3     1840.52     1880.02     21.88 o
   2   1   3      750.18      775.79     13.96 o
   3   1   3        6.98       -3.90      4.11 o
   4   1   3       20.30       18.76      5.70 o
   5   1   3     1551.02     1505.44     30.80 o
   6   1   3        0.15       -0.40      6.40 o
   7   1   3      464.66      484.80     17.80 o
   8   1   3      633.42      591.44     21.36 o
   9   1   3        2.91       -6.55     10.41 o
  10   1   3        3.43       -3.68     11.15 o
  11   1   3       27.76       27.54     17.64 o
  12   1   3        1.42      -19.28     20.19 o
 -13   2   3        3.62       -2.92     23.56 o
 -12   2   3       34.25       40.12     17.36 o
 -11   2   3      457.59      472.52     27.65 o
 -10   2   3        5.66       20.69     13.10 o
  -9   2   3      139.65      149.62     13.19 o
  -8   2   3       23.19       26.99      8.70 o
  -7   2   3      281.52      254.43     12.76 o
  -6   2   3      357.92      339.47     13.05 o
  -5   2   3     1268.72     1351.66     24.31 o
  -4   2   3     3982.90     4023.99     57.71 o
  -3   2   3      160.28      209.74      8.09 o
  -2   2   3     9732.19     9649.31    128.90 o
  -1   2   3      406.87      384.13      6.89 o
   0   2   3     1154.77     1081.96     13.23 o
   1   2   3      666.80      695.78     16.00 o
   2   2   3        0.49       -3.70      3.70 o
   3   2   3     1984.09     1866.80     29.65 o
   4   2   3      334.91      331.21     13.64 o
   5   2   3       20.37       31.26      7.85 o
   6   2   3     1156.54     1148.18     29.49 o
   7   2   3      317.58      279.19     14.33 o
   8   2   3      179.03      186.68     15.04 o
   9   2   3       18.43       14.40     10.81 o
  10   2   3      122.13      123.62     18.18 o
  11   2   3        5.53      -15.37     15.37 o
  12   2   3       52.26       66.10     21.90 o
 -12   3   3        3.57       -7.13     14.96 o
 -11   3   3       48.99       68.90     24.77 o
 -10   3   3       23.62        9.29     12.88 o
  -9   3   3      237.17      253.54     19.23 o
  -8   3   3       96.83      100.56     11.07 o
  -7   3   3       74.44       62.70      8.33 o
  -6   3   3       51.18       57.45      7.01 o
  -5   3   3     3383.28     3279.44     52.73 o
  -4   3   3     1041.35      979.85     19.72 o
  -3   3   3     1507.45     1636.41     24.25 o
  -2   3   3     1387.91     1343.70     22.64 o
  -1   3   3     2355.75     2340.35     35.67 o
   0   3   3      119.79      142.45      4.43 o
   1   3   3       25.15       45.51      3.60 o
   2   3   3     1418.65     1509.06     24.07 o
   3   3   3       94.77       90.85      6.26 o
   4   3   3     4108.49     4237.89     61.96 o
   5   3   3      560.70      580.13     19.68 o
   6   3   3       67.49       80.63     10.11 o
   7   3   3     1659.67     1657.73     39.75 o
   8   3   3       86.45       91.74     15.15 o
   9   3   3       91.15      112.75     18.68 o
  10   3   3      114.27      111.02     17.77 o
  11   3   3       57.78       69.24     17.89 o
  12   3   3        4.48       16.63     25.97 o
 -12   4   3      179.48      239.52     31.40 o
 -11   4   3       49.07       29.43     22.95 o
 -10   4   3        0.91       -3.12     12.26 o
  -9   4   3        5.33        5.02     12.05 o
  -8   4   3      486.64      412.10     23.62 o
  -7   4   3       54.17       41.72     12.47 o
  -6   4   3       23.73       21.62      5.94 o
  -5   4   3        0.71        5.19      4.88 o
  -4   4   3       38.19       41.49      4.64 o
  -3   4   3     1138.03     1145.95     21.21 o
  -2   4   3      476.05      626.35     16.27 o
  -1   4   3      575.07      567.39     18.44 o
   0   4   3       11.00        9.33      3.20 o
   1   4   3      498.25      512.16     10.86 o
   2   4   3     1309.69     1361.94     28.08 o
   3   4   3      322.43      335.17     11.55 o
   4   4   3     1102.16     1100.00     21.38 o
   5   4   3       82.82       90.04      9.77 o
   6   4   3        0.39        6.06      7.35 o
   7   4   3       64.50       63.47     11.88 o
   8   4   3       29.65       54.14     15.63 o
   9   4   3      225.45      226.80     19.69 o
  10   4   3        8.02       16.42     14.25 o
  11   4   3       20.56       30.20     18.51 o
 -12   5   3       39.92       62.34     20.70 o
 -11   5   3       23.33       19.11     16.90 o
 -10   5   3       17.37       20.97     15.25 o
  -9   5   3        0.06        1.26     11.38 o
  -8   5   3        0.02       -9.81      9.81 o
  -7   5   3     1345.09     1163.23     38.81 o
  -6   5   3      179.83      164.96     13.54 o
  -5   5   3      162.66      180.86     10.09 o
  -4   5   3       30.41       25.02      5.37 o
  -3   5   3        1.31       -0.05      4.24 o
  -2   5   3     1563.44     1725.76     38.54 o
  -1   5   3     1222.66     1236.04     37.67 o
   0   5   3      341.08      404.83     10.71 o
   1   5   3      335.61      406.55      9.80 o
   2   5   3      746.98      807.45     16.75 o
   3   5   3        0.83        2.82      4.88 o
   4   5   3      922.26      849.48     19.64 o
   5   5   3      288.64      308.58     14.80 o
   6   5   3       50.62       61.75     10.92 o
   7   5   3        0.33        7.50     12.17 o
   8   5   3       25.48       21.98     13.83 o
   9   5   3      124.79      107.71     17.91 o
  10   5   3        0.08        3.31     15.44 o
  11   5   3       14.25       10.71     17.67 o
 -11   6   3       33.44       39.87     18.29 o
 -10   6   3      157.22      158.32     21.09 o
  -9   6   3        3.11       -8.01     12.56 o
  -8   6   3        3.41        2.95     10.55 o
  -7   6   3      258.16      210.63     18.66 o
  -6   6   3      403.24      379.26     21.55 o
  -5   6   3       32.99       30.19      7.50 o
  -4   6   3      716.41      801.17     22.18 o
  -3   6   3      413.71      482.70     14.25 o
  -2   6   3      166.56      133.78     11.67 o
  -1   6   3      493.11      588.60     20.34 o
   0   6   3     3034.75     3065.17     54.08 o
   1   6   3       76.80       72.20      6.51 o
   2   6   3      725.81      725.36     16.98 o
   3   6   3      374.11      382.11     11.99 o
   4   6   3      318.82      316.45     14.95 o
   5   6   3       24.52       26.92     11.25 o
   6   6   3      620.86      606.45     35.02 o
   7   6   3       75.34       60.68     16.93 o
   8   6   3       16.37       29.27     16.72 o
   9   6   3        4.90        6.93     17.65 o
  10   6   3       62.28       87.06     19.89 o
 -11   7   3       50.04      107.63     41.35 o
 -10   7   3        2.78       -3.11     15.08 o
  -9   7   3        2.47       -4.73     13.40 o
  -8   7   3       15.47        6.61     16.00 o
  -7   7   3        0.33       18.57     16.83 o
  -6   7   3      682.06      627.72     31.51 o
  -5   7   3       10.97       -2.41      7.34 o
  -4   7   3       18.95        4.02      8.89 o
  -3   7   3        0.51        4.88      6.67 o
  -2   7   3        7.14        8.62      7.29 o
  -1   7   3      127.31      142.98      7.82 o
   0   7   3      428.33      455.82     13.98 o
   1   7   3     1115.04     1042.24     20.90 o
   2   7   3        0.00       -0.75      5.07 o
   3   7   3      268.13      271.25     14.50 o
   4   7   3        8.24       13.66     10.55 o
   5   7   3       92.93       59.02     17.14 o
   6   7   3       77.10       53.45     16.85 o
   7   7   3        4.09        3.31     14.21 o
   8   7   3       22.01       22.02     16.90 o
   9   7   3       10.16      -16.58     16.58 o
  10   7   3        2.07       -3.90     16.02 o
 -10   8   3        5.45       13.01     17.06 o
  -9   8   3      109.68      115.36     18.93 o
  -8   8   3      189.59      177.18     23.31 o
  -7   8   3        0.15        9.32     14.61 o
  -6   8   3       15.69        3.24     17.02 o
  -5   8   3       22.97       22.58     13.26 o
  -4   8   3       41.31       24.29      7.52 o
  -3   8   3       20.43       28.15     13.51 o
  -2   8   3     1015.88      914.81     36.85 o
  -1   8   3      125.53      133.30     11.05 o
   0   8   3      329.02      345.50     19.81 o
   1   8   3       40.49       45.78      7.50 o
   2   8   3       35.55       49.28     16.48 o
   3   8   3      869.53      863.66     30.59 o
   4   8   3        1.85       -0.10     12.07 o
   5   8   3        9.59       22.32     14.82 o
   6   8   3        2.02        5.02     15.07 o
   7   8   3       34.83       52.53     18.73 o
   8   8   3        0.73        2.64     17.70 o
   9   8   3       11.67       -2.57     19.01 o
  -9   9   3        0.58        7.62     15.14 o
  -8   9   3      196.57      205.02     51.22 o
  -7   9   3       10.95       21.90     15.51 o
  -6   9   3       19.57       39.15     14.93 o
  -5   9   3       24.95       41.18     12.40 o
  -4   9   3        9.40       19.80     17.42 o
  -3   9   3        1.07       -7.85     15.56 o
  -2   9   3        0.09        6.30     16.72 o
  -1   9   3      108.97      135.60     19.32 o
   0   9   3      436.08      394.19     16.17 o
   1   9   3      179.00      185.42     16.91 o
   2   9   3      405.16      373.00     17.93 o
   3   9   3        2.84        3.70     11.02 o
   4   9   3       82.22       72.50     16.76 o
   5   9   3       79.59       75.24     19.30 o
   6   9   3        5.79       10.91     15.66 o
   7   9   3        9.69        3.17     16.90 o
   8   9   3      132.29      132.99     25.50 o
  -8  10   3        0.07        2.48     17.66 o
  -7  10   3        0.64       16.05     15.98 o
  -6  10   3        0.07       -9.01     12.79 o
  -5  10   3       69.47       71.74     32.21 o
  -4  10   3       34.48       24.78     20.82 o
  -3  10   3        5.84        9.21     18.46 o
  -2  10   3       48.74       -5.31     23.65 o
  -1  10   3        3.20      -20.30     20.30 o
   0  10   3      219.08      217.62     14.23 o
   1  10   3       17.17       16.04     12.58 o
   2  10   3       14.67       21.54     18.83 o
   3  10   3       14.95       15.54     15.17 o
   4  10   3        0.01      -11.51     16.04 o
   5  10   3        0.06       -4.81     15.44 o
   6  10   3        7.73       -4.39     16.20 o
   7  10   3       81.38       90.71     22.15 o
  -6  11   3       37.72       33.81     31.98 o
  -5  11   3       46.03       90.72     28.22 o
  -4  11   3       43.26       17.02     23.62 o
  -3  11   3        2.38       -2.25     26.54 o
  -2  11   3        5.20      -21.92     21.92 o
  -1  11   3        5.75       -6.75     11.98 o
   0  11   3       12.91        6.64      9.28 o
   1  11   3       36.88       41.64     14.83 o
   2  11   3        7.64      -12.36     18.60 o
   3  11   3       19.23       22.11     19.91 o
   4  11   3       18.39       18.25     31.26 o
   5  11   3        0.09       -8.89     17.83 o
  -4  12   3       14.23      -21.46     27.26 o
  -3  12   3       48.78       40.80     28.36 o
  -2  12   3        0.07       -1.06     13.21 o
  -1  12   3       12.91       12.14     19.59 o
   0  12   3       12.62       19.55     23.62 o
   1  12   3        3.41        6.82     13.13 o
   2  12   3       16.05       19.06     17.08 o
   3  12   3       24.27       23.71     23.48 o
 -12   0   4      413.61      335.94     61.37 o
 -10   0   4      107.16      137.56     21.50 o
  -8   0   4       91.44      122.88     17.60 o
  -6   0   4      898.56      873.45     33.35 o
  -4   0   4     2150.64     2188.47     52.58 o
  -2   0   4    18050.60    17419.70    308.15 o
   0   0   4     3507.00     3064.31     52.66 o
   2   0   4      385.24      293.60     15.89 o
   4   0   4      470.88      574.66     25.02 o
   6   0   4      184.35      185.45     17.83 o
   8   0   4      209.52      253.17     43.80 o
  10   0   4      529.21      611.95     36.83 o
  12   0   4       22.42       49.55     49.53 o
 -13   1   4        1.53      -20.42     20.42 o
 -12   1   4       39.30       37.82     28.48 o
 -11   1   4       66.80       58.52     17.66 o
 -10   1   4       19.55       17.59     14.24 o
  -9   1   4       36.34       55.02     11.62 o
  -8   1   4       35.89       22.73      9.47 o
  -7   1   4      388.12      362.01     16.20 o
  -6   1   4     1001.26      959.45     23.23 o
  -5   1   4      213.71      228.13     10.16 o
  -4   1   4       24.07       19.38      4.90 o
  -3   1   4     4598.45     4848.06     61.20 o
  -2   1   4     2255.42     2391.53     32.74 o
  -1   1   4    19198.28    18979.15    216.20 o
   0   1   4     8052.03     7658.34     88.64 o
   1   1   4       53.78       62.56      3.52 o
   2   1   4      405.83      455.19      9.10 o
   3   1   4     5209.61     5440.21     84.29 o
   4   1   4      396.18      346.30     13.04 o
   5   1   4      529.97      479.55     16.67 o
   6   1   4      573.96      586.53     27.10 o
   7   1   4     1516.73     1501.75     34.31 o
   8   1   4      286.62      313.90     16.29 o
   9   1   4      106.19      116.42     14.71 o
  10   1   4       21.39       46.46     15.17 o
  11   1   4        2.51        2.04     17.61 o
  12   1   4       17.72       31.40     31.94 o
 -13   2   4       35.02       22.15     24.64 o
 -12   2   4       29.40       20.17     16.04 o
 -11   2   4      380.95      355.47     26.23 o
 -10   2   4        0.21        4.03     12.24 o
  -9   2   4       72.28       68.57     11.15 o
  -8   2   4       46.73       41.21     10.31 o
  -7   2   4      104.55      104.22     12.50 o
  -6   2   4        5.67       -5.60      6.00 o
  -5   2   4       20.94       12.41      5.59 o
  -4   2   4     1899.97     1941.17     33.85 o
  -3   2   4        8.07        4.25      3.38 o
  -2   2   4     4108.26     4016.64     48.30 o
  -1   2   4     1020.82     1056.93     16.05 o
   0   2   4      506.57      436.72      7.86 o
   1   2   4      390.02      392.36      7.34 o
   2   2   4       67.30       71.30      5.17 o
   3   2   4      606.61      565.81     18.47 o
   4   2   4      100.88       63.87      9.08 o
   5   2   4     2170.12     2338.92     47.29 o
   6   2   4      779.83      840.84     24.71 o
   7   2   4      177.81      202.36     13.18 o
   8   2   4      378.53      427.12     20.41 o
   9   2   4       11.18       11.24     14.58 o
  10   2   4       30.10       23.53     17.87 o
  11   2   4       24.14       43.97     18.64 o
  12   2   4       59.44       80.09     41.91 o
 -12   3   4        0.51      -14.62     14.62 o
 -11   3   4       88.42       93.95     17.93 o
 -10   3   4      670.44      698.24     30.67 o
  -9   3   4       12.82       11.26     11.67 o
  -8   3   4      582.85      536.37     19.40 o
  -7   3   4     1383.93     1331.10     28.43 o
  -6   3   4        0.03       -5.41      5.41 o
  -5   3   4        9.92       12.03      4.75 o
  -4   3   4     1127.37     1043.16     19.07 o
  -3   3   4      533.08      594.78     13.24 o
  -2   3   4      524.27      457.03     13.74 o
  -1   3   4       80.44      122.93      5.33 o
   0   3   4     2312.36     2212.78     28.75 o
   1   3   4     1428.21     1515.70     23.88 o
   2   3   4      120.58      107.91      5.87 o
   3   3   4      209.70      251.97      8.79 o
   4   3   4      118.70      108.17      7.32 o
   5   3   4     1460.92     1580.32     40.79 o
   6   3   4     2959.19     2858.19     64.68 o
   7   3   4        0.75        0.59      9.85 o
   8   3   4      448.29      426.52     20.56 o
   9   3   4      213.84      253.38     30.78 o
  10   3   4        3.09        8.82     12.73 o
  11   3   4       19.47       24.78     19.96 o
 -12   4   4      184.67      178.30     23.47 o
 -11   4   4       15.45       -4.20     14.51 o
 -10   4   4       39.66       43.41     14.28 o
  -9   4   4       31.38       22.75     12.42 o
  -8   4   4      199.05      257.34     18.06 o
  -7   4   4       12.90        3.56      7.21 o
  -6   4   4      522.76      481.87     14.75 o
  -5   4   4        1.65       -1.57      4.62 o
  -4   4   4      115.71      135.03      6.28 o
  -3   4   4      826.00      805.79     16.71 o
  -2   4   4       81.69       62.46      4.99 o
  -1   4   4     5840.54     6017.20     87.15 o
   0   4   4     1433.09     1399.61     25.51 o
   1   4   4      141.00      148.58      5.84 o
   2   4   4        8.39        6.46      4.20 o
   3   4   4     1301.55     1349.92     25.54 o
   4   4   4      371.75      333.64     11.13 o
   5   4   4      108.96      129.65      9.43 o
   6   4   4        3.96       11.27      8.74 o
   7   4   4       48.14       64.87     12.23 o
   8   4   4       38.20       32.03     14.81 o
   9   4   4      192.59      190.73     19.34 o
  10   4   4       26.32       35.92     16.62 o
  11   4   4       53.46       39.39     18.61 o
 -12   5   4        6.94        9.34     18.27 o
 -11   5   4        3.05       -8.62     15.21 o
 -10   5   4       17.97        0.70     18.33 o
  -9   5   4        5.58        2.03     12.70 o
  -8   5   4        4.96       12.79     11.28 o
  -7   5   4      333.75      299.94     18.52 o
  -6   5   4       34.32       43.00      9.66 o
  -5   5   4       26.44       17.25      6.61 o
  -4   5   4      151.81      156.83     11.59 o
  -3   5   4     1283.41     1287.08     25.30 o
  -2   5   4      191.29      177.46     13.92 o
  -1   5   4      148.37      123.12      5.89 o
   0   5   4       83.73       77.32      6.16 o
   1   5   4      834.65      823.54     18.96 o
   2   5   4      176.14      161.74      9.82 o
   3   5   4      165.01      176.26      9.55 o
   4   5   4     1402.04     1361.46     28.07 o
   5   5   4      493.36      479.76     17.98 o
   6   5   4      162.75      192.48     21.56 o
   7   5   4      118.86      126.84     16.98 o
   8   5   4        0.49      -13.52     13.52 o
   9   5   4      152.94      151.78     20.68 o
  10   5   4       34.91       -1.00     15.27 o
  11   5   4        8.94       -8.98     17.15 o
 -11   6   4       92.63       77.53     20.08 o
 -10   6   4       13.31        3.39     14.67 o
  -9   6   4      292.92      297.55     22.98 o
  -8   6   4       28.66       32.13     11.94 o
  -7   6   4       47.76       44.57     10.98 o
  -6   6   4       48.41       12.71     10.48 o
  -5   6   4      721.68      682.26     21.91 o
  -4   6   4       90.10      103.40      9.79 o
  -3   6   4      523.09      475.16     18.53 o
  -2   6   4       10.78       13.12      7.13 o
  -1   6   4       84.36       91.33      6.72 o
   0   6   4      929.02      957.00     21.19 o
   1   6   4      972.56      995.87     20.49 o
   2   6   4       19.15       13.06      4.82 o
   3   6   4     1576.66     1582.67     32.18 o
   4   6   4      173.52      186.14     10.67 o
   5   6   4      546.83      542.20     32.51 o
   6   6   4       39.40       40.66     16.75 o
   7   6   4      140.53      153.24     21.32 o
   8   6   4        0.01       -5.72     16.04 o
   9   6   4        0.47      -15.43     15.86 o
  10   6   4       68.64       52.60     18.96 o
 -11   7   4       15.86       -8.98     16.60 o
 -10   7   4      113.03       96.96     19.63 o
  -9   7   4       39.76       13.00     14.19 o
  -8   7   4      139.98      127.33     25.07 o
  -7   7   4       20.67       19.62     14.48 o
  -6   7   4        8.03        2.52     17.73 o
  -5   7   4       38.32       27.79     11.22 o
  -4   7   4      391.15      378.91     14.59 o
  -3   7   4       83.51       69.06     11.53 o
  -2   7   4       42.77       47.33      8.86 o
  -1   7   4      101.62       85.99     18.57 o
   0   7   4      207.18      211.81      9.25 o
   1   7   4       37.08       38.43      5.90 o
   2   7   4      973.83      973.49     21.32 o
   3   7   4     1073.75     1081.18     35.09 o
   4   7   4       96.54      128.64     17.04 o
   5   7   4       47.94       67.26     15.71 o
   6   7   4       74.56       53.78     16.88 o
   7   7   4       77.15       59.83     18.69 o
   8   7   4       79.60      108.32     26.57 o
   9   7   4       17.60        7.20     18.76 o
  10   7   4       21.22       52.43     27.43 o
 -10   8   4        5.21       -7.43     15.73 o
  -9   8   4        0.89        0.39     14.30 o
  -8   8   4       54.58       53.35     14.70 o
  -7   8   4       36.24       23.82     15.24 o
  -6   8   4       82.01       90.46     15.96 o
  -5   8   4       10.36       21.64     22.35 o
  -4   8   4       58.16       57.28     19.86 o
  -3   8   4       86.88       73.02     20.34 o
  -2   8   4       18.96       36.75     12.97 o
  -1   8   4       56.66       67.01     15.85 o
   0   8   4        7.75       12.27      7.62 o
   1   8   4      495.65      481.35     23.41 o
   2   8   4       23.14       24.72     11.29 o
   3   8   4      321.96      293.00     21.73 o
   4   8   4      123.87      124.78     17.57 o
   5   8   4        0.99       -5.96     13.12 o
   6   8   4       58.66       64.73     18.19 o
   7   8   4       13.83       23.44     18.02 o
   8   8   4        2.20      -24.53     29.55 o
   9   8   4        6.90       -1.08     20.30 o
  -9   9   4       31.19       35.81     16.54 o
  -8   9   4       15.45       -2.79     12.75 o
  -7   9   4      362.56      377.89     41.97 o
  -6   9   4       12.51       47.95     14.75 o
  -5   9   4       97.79       98.47     29.47 o
  -4   9   4      236.19      224.43     29.73 o
  -3   9   4       62.19       80.83     22.18 o
  -2   9   4        3.88       11.85     17.01 o
  -1   9   4      566.33      577.74     49.41 o
   0   9   4        6.90       14.53      8.51 o
   1   9   4        5.51       -1.40      8.45 o
   2   9   4      597.61      596.92     23.54 o
   3   9   4       93.03       68.91     17.50 o
   4   9   4        5.35        7.72     14.67 o
   5   9   4      170.95      194.12     33.43 o
   6   9   4        1.03        2.32     16.14 o
   7   9   4       20.95       31.31     19.17 o
   8   9   4        1.04       12.63     19.72 o
  -8  10   4       27.90       13.96     14.51 o
  -7  10   4        1.77       -5.47     14.96 o
  -6  10   4       14.46       11.12     12.11 o
  -5  10   4       63.23       50.84     25.49 o
  -4  10   4        8.18      -10.06     17.72 o
  -3  10   4      122.47      121.93     25.75 o
  -2  10   4        6.03       20.82     26.28 o
  -1  10   4       49.18       37.34     25.50 o
   0  10   4       40.25       50.67     10.56 o
   1  10   4       32.92       20.42     12.39 o
   2  10   4       21.68       -1.11     13.74 o
   3  10   4       14.09       21.56     16.84 o
   4  10   4        3.28       -5.04     16.28 o
   5  10   4       19.55      -15.10     15.10 o
   6  10   4       49.95       33.92     24.34 o
   7  10   4       11.87       47.97     24.17 o
  -6  11   4        7.31       34.55     25.11 o
  -5  11   4        0.44      -21.20     21.20 o
  -4  11   4       12.14      -11.30     21.17 o
  -3  11   4        1.37      -16.20     24.29 o
  -2  11   4        9.14        7.85     26.91 o
  -1  11   4        1.17       16.37     24.92 o
   0  11   4        0.55        6.90     13.14 o
   1  11   4        0.26       16.28     13.16 o
   2  11   4        8.90       14.18     18.34 o
   3  11   4        6.38       29.36     17.75 o
   4  11   4        8.75       21.88     17.92 o
   5  11   4       21.52       24.07     20.48 o
  -3  12   4        0.06        7.51     27.03 o
  -2  12   4        2.24       43.40     29.46 o
  -1  12   4        8.91        9.37     15.48 o
   0  12   4       13.82        2.45     24.37 o
   1  12   4       28.20       32.61     14.53 o
   2  12   4       11.45       23.15     16.03 o
 -13   0   5       28.50       32.69     45.02 o
 -11   0   5      117.89      163.58     32.30 o
  -9   0   5      192.36      179.15     21.98 o
  -7   0   5       93.26      107.21     15.35 o
  -5   0   5       17.03       -1.40     11.55 o
  -3   0   5      140.54      160.02     20.26 o
  -1   0   5     9064.53     9146.48    150.01 o
   1   0   5     2317.44     2319.13     42.48 o
   3   0   5      336.03      435.47     21.83 o
   5   0   5      228.34      186.97     16.57 o
   7   0   5       52.46       66.41     12.97 o
   9   0   5        2.80       25.63     20.62 o
  11   0   5       26.94      110.26     48.89 o
 -13   1   5        1.74      -19.30     22.96 o
 -12   1   5       83.13      111.52     31.82 o
 -11   1   5       42.04       57.33     18.55 o
 -10   1   5     1118.80     1155.32     35.19 o
  -9   1   5      116.58      114.27     13.78 o
  -8   1   5       11.53       16.97      9.22 o
  -7   1   5       62.64       51.40      9.49 o
  -6   1   5        0.52       -4.41      6.04 o
  -5   1   5     1331.16     1308.33     27.20 o
  -4   1   5      418.49      390.72     11.53 o
  -3   1   5        0.38       -1.77      4.04 o
  -2   1   5     3215.20     2967.95     40.55 o
  -1   1   5     8172.80     7807.49     90.96 o
   0   1   5     1009.56     1107.42     15.09 o
   1   1   5        8.11       -0.60      3.35 o
   2   1   5     1212.53     1061.01     17.60 o
   3   1   5      205.19      199.16     10.09 o
   4   1   5      371.86      447.40     15.12 o
   5   1   5     1482.63     1493.25     33.88 o
   6   1   5      253.37      251.13     12.91 o
   7   1   5      648.25      601.28     32.35 o
   8   1   5      156.32      170.91     14.71 o
   9   1   5       85.55      106.93     14.58 o
  10   1   5       12.13        8.05     13.67 o
  11   1   5       12.58       14.79     21.82 o
 -13   2   5      118.97      131.08     29.87 o
 -12   2   5       14.35       38.27     16.71 o
 -11   2   5       24.90        1.91     13.26 o
 -10   2   5        0.14       10.98     13.61 o
  -9   2   5      152.01      162.14     17.94 o
  -8   2   5        1.91       -8.31      8.31 o
  -7   2   5       28.82       28.45      7.94 o
  -6   2   5     2476.04     2539.03     47.48 o
  -5   2   5     2209.75     2192.81     40.07 o
  -4   2   5      112.29      115.67      6.87 o
  -3   2   5     5819.45     5615.41     77.98 o
  -2   2   5       17.50       25.04      3.46 o
  -1   2   5      215.07      186.22      6.60 o
   0   2   5     2265.37     2398.56     30.07 o
   1   2   5     3729.72     3783.28     50.52 o
   2   2   5      641.89      660.47     13.97 o
   3   2   5      653.94      655.34     15.62 o
   4   2   5      213.80      256.62     13.13 o
   5   2   5      254.96      244.10     15.51 o
   6   2   5      747.11      677.07     32.00 o
   7   2   5      794.28      783.42     23.80 o
   8   2   5       23.01       13.03     10.14 o
   9   2   5      403.10      432.93     22.37 o
  10   2   5       19.19       25.13     15.96 o
  11   2   5       30.57       26.10     20.72 o
 -12   3   5       23.09       -6.27     15.03 o
 -11   3   5        0.01      -13.48     13.48 o
 -10   3   5        4.88       32.77     13.94 o
  -9   3   5      444.39      377.22     21.78 o
  -8   3   5       55.13       51.19     12.46 o
  -7   3   5      426.93      456.54     15.51 o
  -6   3   5      547.94      544.64     17.22 o
  -5   3   5      141.65      154.03      7.87 o
  -4   3   5      363.83      361.57     10.21 o
  -3   3   5     1324.12     1368.11     22.60 o
  -2   3   5     2482.03     2771.88     42.08 o
  -1   3   5     1649.02     1801.62     24.33 o
   0   3   5      229.58      224.67      6.09 o
   1   3   5      210.33      251.70      8.26 o
   2   3   5       11.91       12.50      4.08 o
   3   3   5      552.52      578.03     16.98 o
   4   3   5       12.81        5.07      5.80 o
   5   3   5      376.79      384.24     16.02 o
   6   3   5      172.63      194.58     17.35 o
   7   3   5        1.79        0.88     11.71 o
   8   3   5       75.50       62.35     12.26 o
   9   3   5       25.13       16.91     12.63 o
  10   3   5       38.88       10.26     14.08 o
  11   3   5        1.02        1.25     19.48 o
 -12   4   5      107.79      115.04     20.90 o
 -11   4   5       66.54       65.52     16.98 o
 -10   4   5       68.86       79.25     15.65 o
  -9   4   5      111.74       85.07     17.14 o
  -8   4   5        4.62        7.63     10.51 o
  -7   4   5      183.11      194.44     13.30 o
  -6   4   5     2159.50     2213.85     41.90 o
  -5   4   5       11.64        5.57      4.78 o
  -4   4   5      193.96      177.29      6.81 o
  -3   4   5      926.29      899.37     18.33 o
  -2   4   5       74.64       67.09      5.18 o
  -1   4   5      360.37      355.80      9.54 o
   0   4   5        1.55        3.81      2.87 o
   1   4   5      754.85      728.24     14.19 o
   2   4   5       23.35       19.40      4.68 o
   3   4   5      300.58      269.57     10.36 o
   4   4   5      890.05      909.99     21.05 o
   5   4   5       25.03       14.80      7.14 o
   6   4   5     1357.44     1333.14     37.23 o
   7   4   5        7.13        4.73     10.74 o
   8   4   5      156.80      166.58     28.32 o
   9   4   5        8.88      -10.88     13.28 o
  10   4   5      485.10      511.38     39.83 o
  11   4   5       38.85       29.90     28.05 o
 -12   5   5        6.70        8.74     18.64 o
 -11   5   5      262.82      264.53     26.20 o
 -10   5   5       77.30       82.80     16.22 o
  -9   5   5       23.34       25.13     13.06 o
  -8   5   5      395.86      399.85     21.49 o
  -7   5   5      519.14      448.12     26.24 o
  -6   5   5       19.44        4.61      7.27 o
  -5   5   5      544.21      516.99     16.35 o
  -4   5   5        1.50       -1.06      5.44 o
  -3   5   5      119.19      131.06      6.73 o
  -2   5   5      234.03      217.16      8.06 o
  -1   5   5        6.68       20.20      4.87 o
   0   5   5        4.22        3.80      3.60 o
   1   5   5     2107.42     2184.17     33.26 o
   2   5   5      466.08      459.34     12.14 o
   3   5   5       22.53       17.93      5.97 o
   4   5   5       59.92       86.29      8.26 o
   5   5   5     3191.30     3121.82     67.76 o
   6   5   5       18.54       44.74     12.88 o
   7   5   5       12.18       18.18     13.25 o
   8   5   5      194.35      218.47     24.78 o
   9   5   5       27.20       13.25     15.12 o
  10   5   5        8.75        0.75     15.43 o
 -11   6   5        0.78        6.56     16.70 o
 -10   6   5       23.91       17.12     15.83 o
  -9   6   5       55.99       36.10     15.84 o
  -8   6   5       51.40       36.39     12.44 o
  -7   6   5       12.21       13.92     10.25 o
  -6   6   5       69.76       55.30     15.41 o
  -5   6   5      311.33      320.99     14.93 o
  -4   6   5      864.89      756.89     19.02 o
  -3   6   5       19.78       25.88      5.64 o
  -2   6   5        3.70        6.76      7.08 o
  -1   6   5      343.49      293.05     10.44 o
   0   6   5       70.80       90.88     14.79 o
   1   6   5     1113.69     1118.20     23.07 o
   2   6   5      147.08      159.42      8.37 o
   3   6   5      185.74      189.48      9.02 o
   4   6   5      230.59      209.00     14.50 o
   5   6   5      851.19      804.97     36.76 o
   6   6   5       13.21       -5.70     13.65 o
   7   6   5        6.35       11.61     15.37 o
   8   6   5        0.63      -14.42     14.42 o
   9   6   5        2.13       -1.27     17.86 o
  10   6   5        0.03        3.95     17.01 o
 -11   7   5        0.44        8.59     17.63 o
 -10   7   5       20.71       39.48     17.08 o
  -9   7   5       31.02       38.47     15.77 o
  -8   7   5      290.38      330.94     22.38 o
  -7   7   5       67.00       88.78     13.77 o
  -6   7   5       21.11       19.51     12.33 o
  -5   7   5       85.10       85.26      9.76 o
  -4   7   5      126.35      148.21      9.28 o
  -3   7   5      195.23      171.84     17.95 o
  -2   7   5      697.54      730.11     32.43 o
  -1   7   5      549.51      545.26     16.14 o
   0   7   5       56.69       73.53      7.81 o
   1   7   5      510.65      517.28     14.61 o
   2   7   5      504.30      526.80     18.88 o
   3   7   5       27.40       34.01      9.64 o
   4   7   5      694.60      706.04     33.94 o
   5   7   5        6.64       -9.33     14.72 o
   6   7   5       49.88       49.69     16.81 o
   7   7   5       89.78       70.50     37.42 o
   8   7   5       34.55       71.39     25.46 o
   9   7   5       23.08       55.81     22.57 o
 -10   8   5       48.67       56.12     18.41 o
  -9   8   5        0.75        5.96     14.33 o
  -8   8   5        1.50      -11.92     11.92 o
  -7   8   5       55.12       36.96     12.02 o
  -6   8   5      164.28      212.00     19.48 o
  -5   8   5      129.82       91.20     13.08 o
  -4   8   5        2.74        5.75     17.60 o
  -3   8   5       43.05       45.46     18.88 o
  -2   8   5      217.99      228.74     20.70 o
  -1   8   5        2.25      -10.90     10.90 o
   0   8   5     1095.75     1045.39     24.00 o
   1   8   5        5.36       -3.55      8.04 o
   2   8   5      645.86      617.22     23.72 o
   3   8   5       27.11       15.37     15.39 o
   4   8   5      242.17      189.42     20.53 o
   5   8   5        3.25        3.78     13.92 o
   6   8   5      182.60      191.94     23.66 o
   7   8   5       10.84       17.76     17.88 o
   8   8   5        0.66        4.25     22.54 o
  -9   9   5       32.95       39.87     16.36 o
  -8   9   5       31.86       45.88     14.87 o
  -7   9   5        0.37        6.20     14.74 o
  -6   9   5       40.56       28.62     13.48 o
  -5   9   5        0.55       12.16     18.89 o
  -4   9   5       11.16       -7.34     27.06 o
  -3   9   5        9.32       27.61     19.45 o
  -2   9   5       45.66       21.95     26.99 o
  -1   9   5        7.83      -14.21     21.25 o
   0   9   5        0.15       -7.70      8.11 o
   1   9   5       33.47       26.35     10.56 o
   2   9   5        1.17        5.27     20.64 o
   3   9   5        0.39        8.80     14.98 o
   4   9   5       24.50       19.81     17.85 o
   5   9   5        6.98        5.31     15.68 o
   6   9   5       11.81       24.67     22.32 o
   7   9   5       21.12       39.16     20.71 o
   8   9   5       22.42       70.90     39.42 o
  -8  10   5        0.01       -2.69     13.78 o
  -7  10   5        3.55        1.62     23.70 o
  -6  10   5       52.30       33.64     24.62 o
  -5  10   5       18.84       22.50     23.11 o
  -4  10   5        9.42        6.02     19.26 o
  -3  10   5       55.63      125.97     26.95 o
  -2  10   5        0.45       30.03     26.63 o
  -1  10   5        0.96      -21.75     21.75 o
   0  10   5        6.27       14.21      9.00 o
   1  10   5        3.49       -2.13     11.52 o
   2  10   5       18.09       13.55     32.17 o
   3  10   5      176.14      202.69     24.44 o
   4  10   5        2.07       -4.00     17.38 o
   5  10   5        2.24        0.64     17.98 o
   6  10   5        3.44      -13.46     17.55 o
  -6  11   5        0.72       45.32     28.19 o
  -5  11   5       51.26       49.86     25.98 o
  -4  11   5       36.33       32.96     29.01 o
  -3  11   5        5.90       15.74     29.20 o
  -2  11   5       87.80       79.53     31.56 o
  -1  11   5        0.10       -8.03     25.21 o
   0  11   5       18.16        9.41      9.21 o
   1  11   5       10.99       43.39     14.30 o
   2  11   5       50.21       49.50     21.46 o
   3  11   5        4.08       17.95     29.05 o
   4  11   5       28.73       34.07     24.13 o
   5  11   5        7.02        4.76     20.74 o
  -3  12   5        0.02      -24.11     30.38 o
  -2  12   5        0.62        1.65     28.24 o
  -1  12   5        4.41       16.24     14.80 o
   0  12   5        2.39       24.11     27.69 o
   1  12   5        3.79       13.88     13.80 o
   2  12   5        7.39       -1.56     14.91 o
 -12   0   6       99.75       73.90     45.25 o
 -10   0   6      218.97      182.56     23.63 o
  -8   0   6      163.32      172.24     19.46 o
  -6   0   6     3254.65     3277.20     88.77 o
  -4   0   6     1079.26     1383.47     36.57 o
  -2   0   6     2329.12     2466.96     55.39 o
   0   0   6        1.82        4.41      4.89 o
   2   0   6    13412.65    13344.20    269.32 o
   4   0   6      758.27      732.74     36.14 o
   6   0   6     2336.17     2307.69     59.25 o
   8   0   6       49.96       35.48     14.22 o
  10   0   6       90.27       78.99     59.88 o
 -13   1   6       20.91       44.09     26.07 o
 -12   1   6       53.08       74.21     24.73 o
 -11   1   6       73.38       87.55     19.47 o
 -10   1   6     1007.09     1017.16     36.36 o
  -9   1   6        7.90       -7.61      9.55 o
  -8   1   6        2.83        3.80      8.82 o
  -7   1   6      343.18      319.99     15.30 o
  -6   1   6      192.31      194.54     10.94 o
  -5   1   6      551.33      568.59     16.31 o
  -4   1   6      370.85      382.75     12.88 o
  -3   1   6     8565.94     8453.38    122.16 o
  -2   1   6      136.76      102.29      6.00 o
  -1   1   6      220.20      155.48      5.75 o
   0   1   6       28.06       40.23      3.84 o
   1   1   6     1968.32     2094.69     29.14 o
   2   1   6      352.27      444.76     12.94 o
   3   1   6      279.82      289.67     14.41 o
   4   1   6     1196.87     1186.17     27.84 o
   5   1   6      518.48      504.52     17.81 o
   6   1   6     1195.84     1105.50     37.30 o
   7   1   6       60.92       52.63      9.80 o
   8   1   6       25.99       34.04     11.26 o
   9   1   6       29.54       33.22     13.35 o
  10   1   6       49.52       20.74     16.61 o
  11   1   6       14.84       12.28     21.97 o
 -13   2   6       28.59       20.04     22.78 o
 -12   2   6      191.63      225.25     26.02 o
 -11   2   6       19.95        6.12     14.69 o
 -10   2   6      190.16      183.86     21.19 o
  -9   2   6      301.27      293.56     24.97 o
  -8   2   6      606.29      610.26     31.48 o
  -7   2   6       22.91       13.35      8.24 o
  -6   2   6     1584.82     1688.84     34.40 o
  -5   2   6       95.59      102.75      8.12 o
  -4   2   6     1497.66     1553.35     27.90 o
  -3   2   6     1569.49     1589.23     29.79 o
  -2   2   6     7019.51     6955.66    100.61 o
  -1   2   6     1444.61     1615.41     27.89 o
   0   2   6      543.86      574.59     12.72 o
   1   2   6      167.03      226.49      7.26 o
   2   2   6        1.01       -3.48      3.48 o
   3   2   6      155.14      168.49      8.41 o
   4   2   6       39.25       29.69      7.45 o
   5   2   6       49.13       71.30      9.45 o
   6   2   6      125.13      117.23     11.60 o
   7   2   6      741.39      707.23     27.41 o
   8   2   6      549.03      531.00     26.95 o
   9   2   6      192.37      210.21     17.82 o
  10   2   6        2.30       11.33     16.06 o
  11   2   6       20.81       32.74     28.73 o
 -12   3   6       17.60        4.45     16.07 o
 -11   3   6      130.33      121.83     18.75 o
 -10   3   6        1.78      -10.08     11.67 o
  -9   3   6       39.50       30.70     12.42 o
  -8   3   6       59.14       53.33      9.68 o
  -7   3   6      228.58      212.92     12.24 o
  -6   3   6      598.97      574.64     20.53 o
  -5   3   6      132.59      140.81      8.19 o
  -4   3   6        1.33        4.34      4.29 o
  -3   3   6      357.55      338.68     12.54 o
  -2   3   6     2107.01     2045.55     32.83 o
  -1   3   6       60.32       76.49      4.98 o
   0   3   6      162.42      171.75      6.18 o
   1   3   6     1127.18     1123.95     21.28 o
   2   3   6        1.42        6.25      4.42 o
   3   3   6      248.25      280.28     10.11 o
   4   3   6      494.74      480.71     16.72 o
   5   3   6     1141.80     1194.83     31.01 o
   6   3   6       69.18       76.90     12.15 o
   7   3   6       40.18       37.08     17.96 o
   8   3   6      200.79      209.82     16.85 o
   9   3   6       13.44       41.18     14.05 o
  10   3   6       47.74       59.58     16.43 o
  11   3   6      125.69       91.03     32.27 o
 -12   4   6        0.58       -1.90     16.10 o
 -11   4   6      186.96      226.42     22.19 o
 -10   4   6        0.50        1.70     12.69 o
  -9   4   6      181.63      213.45     18.72 o
  -8   4   6        1.17      -10.00     10.00 o
  -7   4   6       11.86       -6.08      8.35 o
  -6   4   6       55.82       76.95      7.69 o
  -5   4   6     1609.46     1689.60     30.72 o
  -4   4   6     1420.24     1456.53     24.73 o
  -3   4   6      769.30      727.02     15.93 o
  -2   4   6     1245.04     1211.03     23.82 o
  -1   4   6      419.06      380.01      9.28 o
   0   4   6        7.03       14.56      3.62 o
   1   4   6      896.78      862.16     17.53 o
   2   4   6       25.35       12.63      4.90 o
   3   4   6       15.21       15.77      5.48 o
   4   4   6      295.17      312.59     13.35 o
   5   4   6      798.71      821.42     25.01 o
   6   4   6       20.40       12.30     12.44 o
   7   4   6      944.93      973.64     55.38 o
   8   4   6      238.23      207.04     20.97 o
   9   4   6        1.89        9.98     14.30 o
  10   4   6       10.34       23.46     16.74 o
  11   4   6       48.24       54.23     62.43 o
 -12   5   6       30.50       37.99     19.42 o
 -11   5   6        5.19      -14.65     14.65 o
 -10   5   6      213.40      250.62     21.40 o
  -9   5   6      121.81      130.45     16.53 o
  -8   5   6      121.40       86.96     13.92 o
  -7   5   6      316.40      325.16     18.11 o
  -6   5   6      203.44      195.79     12.01 o
  -5   5   6      197.08      173.55      9.15 o
  -4   5   6     1605.93     1689.61     32.95 o
  -3   5   6        7.43        6.82      5.53 o
  -2   5   6       15.27        2.10      4.50 o
  -1   5   6       40.00       45.62      5.52 o
   0   5   6      232.51      234.62      8.12 o
   1   5   6      969.80     1000.36     18.55 o
   2   5   6      614.07      596.52     15.84 o
   3   5   6      470.21      446.56     13.26 o
   4   5   6       86.00       73.08      8.58 o
   5   5   6      103.62       67.98     11.99 o
   6   5   6       44.53       37.26     12.93 o
   7   5   6       18.12       14.91     15.21 o
   8   5   6      197.76      201.51     25.04 o
   9   5   6        5.51       31.20     19.40 o
  10   5   6        5.37       10.04     16.31 o
 -11   6   6        1.12       -3.65     16.09 o
 -10   6   6       16.18       -2.62     15.02 o
  -9   6   6       10.96       21.60     13.93 o
  -8   6   6       28.25       21.38     11.97 o
  -7   6   6       36.78       56.41     11.68 o
  -6   6   6       23.62       36.28      9.43 o
  -5   6   6        3.87        1.37      7.48 o
  -4   6   6       60.17       61.73     10.78 o
  -3   6   6      567.41      553.60     14.85 o
  -2   6   6       56.64       52.81      5.67 o
  -1   6   6      538.85      559.88     18.83 o
   0   6   6      393.77      405.56     10.79 o
   1   6   6        7.53        9.05      4.29 o
   2   6   6       98.46      113.35      8.14 o
   3   6   6      269.19      281.07     12.51 o
   4   6   6      168.90      175.95     21.87 o
   5   6   6      746.13      771.27     42.89 o
   6   6   6      350.74      334.63     41.10 o
   7   6   6      118.02       45.04     18.18 o
   8   6   6      121.57      120.37     22.71 o
   9   6   6      271.27      353.82     42.37 o
  10   6   6        2.07      -12.82     16.16 o
 -10   7   6       50.50       53.93     18.59 o
  -9   7   6       94.05       91.77     17.39 o
  -8   7   6        9.91       23.25     20.27 o
  -7   7   6      173.54      190.94     26.52 o
  -6   7   6       30.05       22.96      9.90 o
  -5   7   6       14.04       24.65      8.37 o
  -4   7   6       63.31       50.92      9.18 o
  -3   7   6      574.19      591.30     37.43 o
  -2   7   6      141.04      172.35     16.09 o
  -1   7   6       51.52       38.91      8.54 o
   0   7   6        0.07       -4.35      4.35 o
   1   7   6       13.50       11.23      6.53 o
   2   7   6       54.38       43.68     10.27 o
   3   7   6      394.89      421.36     34.94 o
   4   7   6      317.55      290.85     23.36 o
   5   7   6      200.00      191.91     21.58 o
   6   7   6       24.56        5.15     15.29 o
   7   7   6      101.42      114.38     21.97 o
   8   7   6      107.28      105.77     22.93 o
   9   7   6        8.80      -12.78     19.09 o
 -10   8   6      128.14      142.21     28.38 o
  -9   8   6      142.66      205.23     31.80 o
  -8   8   6       42.49       50.34     14.81 o
  -7   8   6      180.27      195.21     20.24 o
  -6   8   6      141.86      152.46     21.97 o
  -5   8   6       79.50       94.16     12.77 o
  -4   8   6       64.77       49.81     20.40 o
  -3   8   6      124.39       85.66     40.23 o
  -2   8   6      187.85      218.87     25.43 o
  -1   8   6       95.35       93.19      8.62 o
   0   8   6       78.34       88.58      7.26 o
   1   8   6      281.29      283.92     15.74 o
   2   8   6       95.76      109.45     14.78 o
   3   8   6      138.66      174.40     21.99 o
   4   8   6       18.66       20.51     17.29 o
   5   8   6       94.66       98.96     19.43 o
   6   8   6      110.37      129.09     22.08 o
   7   8   6       10.58       21.09     18.46 o
   8   8   6        1.84        7.47     19.54 o
  -9   9   6       70.47       75.33     17.40 o
  -8   9   6       29.40       11.77     18.74 o
  -7   9   6        0.08       -1.67     12.09 o
  -6   9   6        2.15        5.86     11.27 o
  -5   9   6       99.45      128.61     52.44 o
  -4   9   6        8.42       -4.22     24.16 o
  -3   9   6       10.04       -2.93     17.32 o
  -2   9   6       23.67       64.80     22.07 o
  -1   9   6        3.24        6.90     22.96 o
   0   9   6        4.10       -8.29      8.29 o
   1   9   6      194.77      214.09     16.38 o
   2   9   6        1.57       17.60     11.82 o
   3   9   6       25.67       22.31     16.86 o
   4   9   6      109.13      142.67     48.53 o
   5   9   6        1.41        2.98     19.19 o
   6   9   6        3.11       17.46     18.23 o
   7   9   6      103.89       85.06     22.39 o
  -7  10   6        1.75       18.93     15.82 o
  -6  10   6      160.04      168.84     57.01 o
  -5  10   6       29.33       23.86     23.06 o
  -4  10   6        6.79        1.01     19.87 o
  -3  10   6        0.51      -13.11     17.98 o
  -2  10   6      172.02      191.81     37.54 o
  -1  10   6      136.05      109.53     32.69 o
   0  10   6        3.83       11.58      9.67 o
   1  10   6        4.81        2.12     11.81 o
   2  10   6       19.26        6.62     17.89 o
   3  10   6       12.77        6.02     16.25 o
   4  10   6       60.28       60.98     21.54 o
   5  10   6       94.62       80.50     24.86 o
   6  10   6       12.08       21.81     22.56 o
  -6  11   6       37.03       56.25     28.29 o
  -5  11   6       38.21       50.66     27.23 o
  -4  11   6        3.20        1.98     23.79 o
  -3  11   6       20.66        9.18     30.41 o
  -2  11   6        4.14       29.83     29.63 o
  -1  11   6        0.74        4.27     27.17 o
   0  11   6       65.88      111.55     12.31 o
   1  11   6        0.31      -13.26     14.35 o
   2  11   6        4.66       -2.80     18.40 o
   3  11   6       82.45       70.69     20.81 o
   4  11   6        0.79       11.36     18.53 o
  -3  12   6        0.02        6.50     31.22 o
  -2  12   6        0.07       10.92     28.62 o
  -1  12   6        0.01      -14.02     14.02 o
   0  12   6       15.99       31.04     30.15 o
   1  12   6        4.33       -1.18     26.74 o
 -13   0   7       65.29       75.05     50.45 o
 -11   0   7      135.77      136.39     30.82 o
  -9   0   7     1112.88     1132.27     84.03 o
  -7   0   7      546.71      484.59     26.31 o
  -5   0   7      853.92      817.05     33.96 o
  -3   0   7     4013.18     3946.21     95.17 o
  -1   0   7       34.69       46.72     14.23 o
   1   0   7     1614.27     1475.07     37.97 o
   3   0   7      696.10      602.50     22.17 o
   5   0   7      308.58      322.85     24.88 o
   7   0   7     1545.70     1489.61     46.03 o
   9   0   7       90.52       52.38     26.23 o
  11   0   7       16.17      -31.51     42.80 o
 -13   1   7        0.85      -28.69     28.69 o
 -12   1   7      158.99      183.20     30.03 o
 -11   1   7      302.48      338.68     27.71 o
 -10   1   7       84.89      106.79     16.15 o
  -9   1   7       24.62       16.24     10.60 o
  -8   1   7      564.13      510.53     29.18 o
  -7   1   7       73.01       67.58     14.27 o
  -6   1   7      113.69      114.72      9.63 o
  -5   1   7        0.11       -0.74      5.87 o
  -4   1   7     7380.23     7709.84    143.35 o
  -3   1   7     3638.46     3988.38     61.21 o
  -2   1   7      189.16      235.07      8.61 o
  -1   1   7      414.49      424.42     12.65 o
   0   1   7      688.80      684.81     13.21 o
   1   1   7      190.55      188.22      7.24 o
   2   1   7      667.90      701.91     16.93 o
   3   1   7     2042.00     2233.95     40.69 o
   4   1   7      793.38      749.36     21.01 o
   5   1   7       91.67       71.13      9.41 o
   6   1   7        8.14       -6.84      9.49 o
   7   1   7       99.08       99.40     11.53 o
   8   1   7      297.01      265.11     15.77 o
   9   1   7        0.46        4.02     12.58 o
  10   1   7        0.55       13.10     36.94 o
  11   1   7        1.06        3.02     23.36 o
 -13   2   7       24.68       49.20     25.78 o
 -12   2   7       38.77       45.09     25.56 o
 -11   2   7       64.15       43.23     15.50 o
 -10   2   7      108.01      111.54     18.45 o
  -9   2   7        5.03       19.74     12.18 o
  -8   2   7      779.87      742.47     29.34 o
  -7   2   7       41.03       43.26      8.42 o
  -6   2   7      242.94      253.05     12.01 o
  -5   2   7      226.26      243.98     14.04 o
  -4   2   7      345.75      332.94     14.01 o
  -3   2   7       94.69       96.72      7.74 o
  -2   2   7        3.32       -2.84      3.89 o
  -1   2   7     1087.60     1262.33     20.36 o
   0   2   7       12.38       14.96      3.74 o
   1   2   7       14.98       11.64      3.84 o
   2   2   7     1809.60     1933.36     38.88 o
   3   2   7      944.92      962.55     22.54 o
   4   2   7      803.35      809.12     22.49 o
   5   2   7      157.90      181.82     12.04 o
   6   2   7       28.76       32.57      9.48 o
   7   2   7       21.02       10.72     10.77 o
   8   2   7       60.57       89.38     13.44 o
   9   2   7       10.67       10.54     13.45 o
  10   2   7       24.66       35.18     22.09 o
  11   2   7       18.84       -3.28     23.83 o
 -12   3   7       24.89       18.16     15.95 o
 -11   3   7      155.53      159.16     20.35 o
 -10   3   7       25.43       18.65     12.88 o
  -9   3   7       25.25       36.02     18.27 o
  -8   3   7      562.09      525.35     21.63 o
  -7   3   7     1006.67     1014.48     24.22 o
  -6   3   7       17.33        8.41      5.54 o
  -5   3   7     1598.90     1732.37     31.84 o
  -4   3   7     3016.97     3027.97     48.81 o
  -3   3   7     1107.94     1159.69     24.05 o
  -2   3   7      103.01      128.57      7.20 o
  -1   3   7        1.60        5.08      3.41 o
   0   3   7       68.78       37.15      4.80 o
   1   3   7       23.08       13.33      4.97 o
   2   3   7     1672.89     1818.81     32.19 o
   3   3   7      673.59      649.11     16.62 o
   4   3   7       58.67       57.34      7.88 o
   5   3   7     2534.06     2374.82     49.67 o
   6   3   7       31.43       20.37     10.48 o
   7   3   7      219.23      228.76     17.86 o
   8   3   7      214.16      248.89     19.69 o
   9   3   7      288.45      281.96     22.23 o
  10   3   7        1.01       18.99     25.69 o
  11   3   7       21.97       40.94     30.86 o
 -12   4   7       33.32        3.58     16.18 o
 -11   4   7        1.86        7.30     15.11 o
 -10   4   7        3.13        8.65     12.99 o
  -9   4   7       67.51       87.76     15.19 o
  -8   4   7      723.94      665.03     26.87 o
  -7   4   7      309.49      289.91     15.99 o
  -6   4   7       63.60       56.09      7.53 o
  -5   4   7     1051.12     1016.04     21.53 o
  -4   4   7      143.43      154.66     10.09 o
  -3   4   7     1185.55     1163.10     22.27 o
  -2   4   7      211.24      244.91      8.55 o
  -1   4   7     1211.52     1265.61     21.89 o
   0   4   7      282.93      306.75      9.16 o
   1   4   7      699.88      747.90     18.25 o
   2   4   7       42.44       60.71      7.12 o
   3   4   7       64.37       65.84      7.53 o
   4   4   7        0.16       -6.65      6.65 o
   5   4   7       16.10        2.19      9.24 o
   6   4   7      504.22      525.21     23.37 o
   7   4   7      178.49      229.69     28.37 o
   8   4   7       79.12       61.36     16.39 o
   9   4   7       30.90       20.61     16.01 o
  10   4   7       14.23       63.03     29.94 o
 -12   5   7        5.05      -11.18     16.75 o
 -11   5   7        2.56        6.63     15.57 o
 -10   5   7       12.00        1.63     15.30 o
  -9   5   7       77.75       73.50     14.57 o
  -8   5   7      207.87      185.53     16.48 o
  -7   5   7      348.83      374.76     24.06 o
  -6   5   7       21.10        0.56     10.70 o
  -5   5   7      150.91      141.23      8.87 o
  -4   5   7      926.97      937.89     29.91 o
  -3   5   7       38.62       43.00      6.16 o
  -2   5   7       10.44       10.04      4.84 o
  -1   5   7        3.33        6.93      4.31 o
   0   5   7      420.14      396.57      9.81 o
   1   5   7       34.16       32.38      5.23 o
   2   5   7       35.05       22.92      5.70 o
   3   5   7        6.56        8.60      5.99 o
   4   5   7       45.92       51.21     10.41 o
   5   5   7       83.16       65.20     16.60 o
   6   5   7       80.74       65.14     20.33 o
   7   5   7       18.36       49.14     18.43 o
   8   5   7       56.31       21.64     17.87 o
   9   5   7       63.09       68.79     21.32 o
  10   5   7       39.34       18.20     26.85 o
 -11   6   7       11.74       -1.84     16.72 o
 -10   6   7      116.62      100.94     18.94 o
  -9   6   7       29.45       24.69     14.42 o
  -8   6   7      388.12      370.57     21.33 o
  -7   6   7        0.25        2.96      9.53 o
  -6   6   7      249.91      247.63     22.98 o
  -5   6   7      351.47      365.67     14.44 o
  -4   6   7       49.06       48.17      8.58 o
  -3   6   7      459.70      479.20     15.23 o
  -2   6   7      613.56      628.03     17.42 o
  -1   6   7       40.15       28.18      5.72 o
   0   6   7     1545.57     1563.22     30.10 o
   1   6   7      207.19      219.21      8.42 o
   2   6   7        0.06       -5.36      5.36 o
   3   6   7      148.22      129.73     12.08 o
   4   6   7      215.78      221.43     20.89 o
   5   6   7      107.09       83.00     17.34 o
   6   6   7      331.53      348.46     27.48 o
   7   6   7       96.08       60.72     19.18 o
   8   6   7       61.58       50.02     20.41 o
   9   6   7       12.03        4.25     19.70 o
 -10   7   7       78.22       85.02     18.95 o
  -9   7   7       18.15       23.68     14.41 o
  -8   7   7       37.03       29.36     15.15 o
  -7   7   7       42.91       57.20     13.05 o
  -6   7   7        2.86       -4.94      8.88 o
  -5   7   7       67.03       77.90      9.83 o
  -4   7   7      239.27      208.35     17.33 o
  -3   7   7      619.38      629.14     56.04 o
  -2   7   7      233.03      212.86     15.66 o
  -1   7   7      716.90      702.05     20.71 o
   0   7   7        3.38        5.77      9.35 o
   1   7   7       26.66       11.48      8.83 o
   2   7   7      172.55      202.70     17.08 o
   3   7   7       67.49       92.44     18.80 o
   4   7   7        2.76       -1.83     13.64 o
   5   7   7      248.16      257.35     24.24 o
   6   7   7      218.55      210.78     24.25 o
   7   7   7      124.88      126.70     23.46 o
   8   7   7        1.03       -3.36     18.47 o
   9   7   7        0.83       23.63     21.15 o
 -10   8   7       21.08       29.62     17.25 o
  -9   8   7      131.95      115.97     18.80 o
  -8   8   7        9.96       -0.17     12.91 o
  -7   8   7        0.00      -10.72     10.72 o
  -6   8   7      149.41      162.90     18.62 o
  -5   8   7        1.78       -0.43      9.70 o
  -4   8   7        2.65      -16.52     16.52 o
  -3   8   7       62.05       96.10     22.18 o
  -2   8   7       87.22       91.31     21.34 o
  -1   8   7       61.19       67.36     10.76 o
   0   8   7       51.47       41.37      8.13 o
   1   8   7       96.93      109.99     13.41 o
   2   8   7       27.49       -3.42     12.87 o
   3   8   7       40.48       47.82     20.13 o
   4   8   7       85.45       70.86     20.83 o
   5   8   7        7.31       20.75     16.23 o
   6   8   7        1.64        6.40     16.93 o
   7   8   7       10.38        9.27     18.58 o
   8   8   7      178.24      233.76     29.85 o
  -9   9   7       83.83       63.01     17.60 o
  -8   9   7      241.98      285.10     21.56 o
  -7   9   7       25.42       36.69     12.73 o
  -6   9   7        6.57        4.41     11.03 o
  -5   9   7        4.80       22.17     21.70 o
  -4   9   7      235.01      334.36     55.66 o
  -3   9   7        2.17       -1.80     17.11 o
  -2   9   7      104.63       82.57     22.07 o
  -1   9   7      280.11      251.90     19.52 o
   0   9   7      160.29      196.69     41.15 o
   1   9   7       39.70       21.53     11.09 o
   2   9   7      334.92      302.44     38.32 o
   3   9   7        0.17       -8.43     15.01 o
   4   9   7       14.39       14.92     18.70 o
   5   9   7        5.36       29.60     28.44 o
   6   9   7      107.93      120.08     39.16 o
   7   9   7       10.25       14.01     20.95 o
  -7  10   7        2.81       -2.70     15.15 o
  -6  10   7       47.16       55.37     20.12 o
  -5  10   7        4.96       -8.04     22.11 o
  -4  10   7       19.11        3.28     22.70 o
  -3  10   7       11.44      -15.16     19.30 o
  -2  10   7       58.45       98.19     34.13 o
  -1  10   7       29.18       25.36     28.24 o
   0  10   7       58.72       71.20     18.76 o
   1  10   7       11.90       10.29     13.66 o
   2  10   7       39.08       52.62     17.36 o
   3  10   7        0.06      -15.93     15.93 o
   4  10   7        5.77       -7.42     17.49 o
   5  10   7       12.79        0.86     20.63 o
   6  10   7       33.28       41.82     24.30 o
  -5  11   7       56.87       69.17     64.98 o
  -4  11   7        7.53        5.64     23.15 o
  -3  11   7      143.55      178.35     41.84 o
  -2  11   7        0.40       46.15     32.72 o
  -1  11   7        0.36        7.44     17.20 o
   0  11   7        0.09        2.09      9.45 o
   1  11   7       12.43       47.74     17.70 o
   2  11   7       14.82       11.33     35.13 o
   3  11   7        1.27       33.22     18.85 o
   4  11   7        0.48      -11.56     18.72 o
  -2  12   7       30.33      -11.96     29.57 o
  -1  12   7        6.85        1.30     31.25 o
   0  12   7        2.17       27.49     30.78 o
 -12   0   8       86.44       64.31     42.77 o
 -10   0   8       34.81       43.75     18.83 o
  -8   0   8      956.44      947.47     64.45 o
  -6   0   8       63.66       57.97     17.08 o
  -4   0   8      633.87      501.50     20.14 o
  -2   0   8    18569.58    19863.50    396.29 o
   0   0   8     3055.49     3170.75     80.92 o
   2   0   8     1438.70     1560.76     59.16 o
   4   0   8     1513.79     1571.89     46.83 o
   6   0   8      156.30      150.08     15.58 o
   8   0   8        0.12        6.01     20.09 o
  10   0   8        0.18        7.39     24.35 o
 -13   1   8        7.84       18.17     31.03 o
 -12   1   8        3.64        6.17     21.50 o
 -11   1   8       13.69       17.50     16.37 o
 -10   1   8      167.25      181.52     18.91 o
  -9   1   8      239.66      243.65     17.09 o
  -8   1   8      402.87      391.93     22.91 o
  -7   1   8      640.26      648.50     21.85 o
  -6   1   8      687.86      669.87     19.63 o
  -5   1   8       49.40       59.62      8.29 o
  -4   1   8       13.14       11.16      6.38 o
  -3   1   8     1219.47     1316.86     26.57 o
  -2   1   8        2.84       -4.18      5.25 o
  -1   1   8     1221.51     1192.01     24.23 o
   0   1   8      539.95      549.93     12.39 o
   1   1   8      648.07      613.54     21.65 o
   2   1   8       66.97       69.15      7.14 o
   3   1   8      469.78      571.53     18.45 o
   4   1   8      788.46      733.76     18.29 o
   5   1   8     1459.94     1442.36     33.04 o
   6   1   8       28.42       35.38      8.05 o
   7   1   8       52.90       64.39     14.89 o
   8   1   8       72.40       91.39     14.74 o
   9   1   8      170.97      206.65     24.34 o
  10   1   8       13.58       -6.25     23.55 o
  11   1   8        6.37       -2.12     24.53 o
 -12   2   8        0.02      -16.20     17.64 o
 -11   2   8      167.87      191.20     20.83 o
 -10   2   8        7.52       22.85     15.32 o
  -9   2   8      329.13      352.82     21.60 o
  -8   2   8      170.06      197.48     14.45 o
  -7   2   8       83.03       78.90     13.45 o
  -6   2   8      846.67      804.32     21.67 o
  -5   2   8      215.35      177.23     10.90 o
  -4   2   8      269.79      254.36     11.73 o
  -3   2   8        7.55       17.01      5.46 o
  -2   2   8      239.87      280.56      9.55 o
  -1   2   8      943.61      972.10     18.15 o
   0   2   8     1325.44     1268.90     22.16 o
   1   2   8        0.57        0.45      4.19 o
   2   2   8       44.47       72.69      7.52 o
   3   2   8        0.50       -2.08      4.72 o
   4   2   8      639.01      744.17     20.82 o
   5   2   8      371.54      424.14     19.02 o
   6   2   8     1245.06     1315.41     37.78 o
   7   2   8       88.59       78.66     12.90 o
   8   2   8        2.48        4.39     10.78 o
   9   2   8       84.71       31.14     22.71 o
  10   2   8       65.67       98.54     27.33 o
 -12   3   8      133.30      157.57     22.14 o
 -11   3   8        1.09        8.43     16.57 o
 -10   3   8      149.31      165.25     18.73 o
  -9   3   8      219.33      236.39     19.56 o
  -8   3   8      935.21      912.66     29.30 o
  -7   3   8      276.79      322.49     18.33 o
  -6   3   8     1544.81     1539.16     34.23 o
  -5   3   8      207.78      208.17     10.63 o
  -4   3   8     2735.30     2619.73     46.56 o
  -3   3   8      401.15      402.46     14.59 o
  -2   3   8      445.39      487.60     11.96 o
  -1   3   8     1064.02     1090.87     22.61 o
   0   3   8      193.12      217.63     11.86 o
   1   3   8        7.72        0.02      5.08 o
   2   3   8      797.29      869.93     29.19 o
   3   3   8     1014.78     1074.41     23.20 o
   4   3   8       20.21       12.38      7.09 o
   5   3   8        0.96       -0.69      8.75 o
   6   3   8       82.85       82.55     12.84 o
   7   3   8       12.45       20.36     11.34 o
   8   3   8      240.06      243.92     22.43 o
   9   3   8       56.30       32.57     21.59 o
  10   3   8       38.34       65.94     55.23 o
 -12   4   8       37.91       16.97     20.66 o
 -11   4   8        0.17      -13.84     13.84 o
 -10   4   8        4.69       14.38     13.74 o
  -9   4   8        2.65       10.41     11.73 o
  -8   4   8       24.08       32.93     11.70 o
  -7   4   8      614.06      624.63     26.79 o
  -6   4   8       12.32        3.97      7.16 o
  -5   4   8      695.55      669.96     18.27 o
  -4   4   8      294.80      307.83     10.56 o
  -3   4   8      442.43      471.29     11.80 o
  -2   4   8       81.07       90.33      5.75 o
  -1   4   8      158.29      228.93      8.40 o
   0   4   8       35.14       35.21      5.23 o
   1   4   8       76.17       94.53      7.94 o
   2   4   8      690.77      662.37     20.72 o
   3   4   8      553.24      570.52     17.76 o
   4   4   8        0.10        0.67      8.44 o
   5   4   8        0.54        8.26      9.89 o
   6   4   8        3.85       -3.55     12.55 o
   7   4   8      205.54      208.91     20.77 o
   8   4   8       74.44       45.93     30.78 o
   9   4   8      215.85      261.86     30.39 o
  10   4   8        0.66      -25.20     25.20 o
 -12   5   8       40.31       49.14     20.78 o
 -11   5   8        2.99       16.59     15.56 o
 -10   5   8       93.86      112.83     18.44 o
  -9   5   8       39.13       50.48     14.18 o
  -8   5   8      168.11      178.28     23.22 o
  -7   5   8       54.74       21.05     13.98 o
  -6   5   8       61.77       65.58     11.19 o
  -5   5   8      495.86      499.10     17.82 o
  -4   5   8     2333.60     2271.03     42.48 o
  -3   5   8      177.08      164.10      8.76 o
  -2   5   8       95.42      115.47      7.66 o
  -1   5   8       20.37       22.27      5.05 o
   0   5   8       13.27       16.85      4.69 o
   1   5   8      159.80      177.22      8.99 o
   2   5   8      160.54      172.45     15.83 o
   3   5   8      320.60      308.45     16.11 o
   4   5   8     1182.42     1154.28     33.48 o
   5   5   8       68.31       62.64     11.97 o
   6   5   8      144.03      132.77     20.21 o
   7   5   8       94.40      116.64     21.23 o
   8   5   8      259.22      271.77     29.00 o
   9   5   8        3.70       40.37     28.36 o
 -11   6   8       73.77       63.30     19.76 o
 -10   6   8        6.45       17.73     16.23 o
  -9   6   8      213.60      209.85     21.88 o
  -8   6   8       11.22        1.61     11.54 o
  -7   6   8      194.18      218.11     16.33 o
  -6   6   8        2.34        0.06      9.14 o
  -5   6   8      767.22      713.16     23.46 o
  -4   6   8      398.20      420.88     14.56 o
  -3   6   8       48.86       34.58      7.71 o
  -2   6   8       26.89       28.76      5.62 o
  -1   6   8      940.52      971.41     18.85 o
   0   6   8       25.59       32.31      5.86 o
   1   6   8      233.85      246.93     11.25 o
   2   6   8        2.11       -5.55      7.96 o
   3   6   8        1.49        4.49     11.40 o
   4   6   8       59.48       69.72     15.79 o
   5   6   8       58.86       63.43     17.15 o
   6   6   8       93.94       77.40     18.65 o
   7   6   8        0.02        1.12     15.17 o
   8   6   8       22.32        9.48     18.65 o
   9   6   8       15.48       57.66     29.88 o
 -10   7   8       71.81       55.34     18.94 o
  -9   7   8      160.29      154.39     19.59 o
  -8   7   8       63.38       61.17     15.11 o
  -7   7   8        0.25       -5.10     10.88 o
  -6   7   8       20.80        5.33      9.73 o
  -5   7   8       23.34       42.12      9.12 o
  -4   7   8       91.33      103.65      9.73 o
  -3   7   8       64.51       65.25     10.22 o
  -2   7   8      117.82       98.72      9.80 o
  -1   7   8      171.67      177.56      8.36 o
   0   7   8      163.56      177.95      9.83 o
   1   7   8      412.62      434.24     18.96 o
   2   7   8       72.84       90.27     15.00 o
   3   7   8        1.58       22.44     15.97 o
   4   7   8       39.83       32.67     18.09 o
   5   7   8       92.33       89.74     19.55 o
   6   7   8       15.43       12.26     16.33 o
   7   7   8       82.83       93.80     22.55 o
   8   7   8       17.28       32.70     20.15 o
 -10   8   8        8.75      -27.49     29.74 o
  -9   8   8       30.51       27.74     15.78 o
  -8   8   8       34.96       49.79     18.96 o
  -7   8   8        6.02      -11.14     11.14 o
  -6   8   8        0.25       -9.37      9.37 o
  -5   8   8        0.82       -7.35      7.35 o
  -4   8   8        4.33       29.06     18.53 o
  -3   8   8       65.96       91.34     22.92 o
  -2   8   8       56.73       50.50     11.76 o
  -1   8   8      370.71      369.44     14.95 o
   0   8   8      127.33      130.11     10.99 o
   1   8   8      149.23      157.58     15.64 o
   2   8   8       17.41       -0.28     27.28 o
   3   8   8      151.29      180.24     24.34 o
   4   8   8      105.97       64.09     20.45 o
   5   8   8       24.99       40.88     21.31 o
   6   8   8        0.10      -14.66     14.66 o
   7   8   8       10.45        9.58     20.18 o
  -8   9   8       62.74       69.64     15.79 o
  -7   9   8      183.22      199.08     23.94 o
  -6   9   8       14.37       19.02     12.84 o
  -5   9   8        0.28       -3.34     34.35 o
  -4   9   8        0.45       47.28     21.60 o
  -3   9   8      233.85      246.10     30.78 o
  -2   9   8        0.48       -6.91     20.81 o
  -1   9   8       58.66       48.42      7.92 o
   0   9   8       12.10       13.64     14.18 o
   1   9   8      143.77      163.58     27.64 o
   2   9   8       92.49       68.11     21.76 o
   3   9   8        0.23      -11.30     19.61 o
   4   9   8       11.32       17.57     18.71 o
   5   9   8       51.95       51.20     22.66 o
   6   9   8        3.40       -6.13     21.48 o
  -7  10   8       46.20       17.55     16.61 o
  -6  10   8       70.34       99.24     17.19 o
  -5  10   8       72.50       60.20     45.18 o
  -4  10   8       41.86       70.81     25.89 o
  -3  10   8       41.80       55.88     24.56 o
  -2  10   8       96.16      131.94     39.39 o
  -1  10   8       35.06       21.63      9.88 o
   0  10   8       23.21       43.73     12.54 o
   1  10   8       46.06       64.46     16.52 o
   2  10   8       45.86       31.74     17.15 o
   3  10   8        0.86       -2.83     20.85 o
   4  10   8       75.74       71.14     22.32 o
   5  10   8        0.09       16.86     22.07 o
  -5  11   8       79.48      124.76     32.94 o
  -4  11   8        0.08       16.14     23.62 o
  -3  11   8       37.95       16.43     32.81 o
  -2  11   8       14.20       17.85     30.44 o
  -1  11   8       76.97      198.94     41.58 o
   0  11   8       41.01       60.87     14.02 o
   1  11   8       26.23        1.13     16.43 o
   2  11   8       37.10        6.47     16.10 o
   3  11   8        2.78       23.38     36.91 o
 -13   0   9       51.67       32.40     45.69 o
 -11   0   9      113.55       94.08     28.94 o
  -9   0   9      181.90      182.71     23.58 o
  -7   0   9      436.76      362.97     24.04 o
  -5   0   9       24.10       24.15     11.29 o
  -3   0   9      248.99      217.05     16.61 o
  -1   0   9     2343.98     2548.73     59.93 o
   1   0   9       84.38      116.72     24.09 o
   3   0   9      364.90      347.18     27.03 o
   5   0   9      419.63      468.60     20.68 o
   7   0   9      121.46       44.74     24.07 o
   9   0   9      243.58      355.64     41.99 o
 -13   1   9       30.44       26.19     33.12 o
 -12   1   9        3.59      -20.00     20.00 o
 -11   1   9      173.04      149.79     26.51 o
 -10   1   9      143.06      132.91     17.48 o
  -9   1   9       35.72       43.41     11.81 o
  -8   1   9      120.89      121.98     13.18 o
  -7   1   9     2963.35     2882.80     59.02 o
  -6   1   9      100.29      112.65     10.80 o
  -5   1   9       38.83       18.70      7.37 o
  -4   1   9      429.97      361.74     13.93 o
  -3   1   9        0.11       -5.52      5.52 o
  -2   1   9      461.28      470.03     16.69 o
  -1   1   9      359.88      319.47     11.62 o
   0   1   9      823.90      799.30     17.15 o
   1   1   9       33.16       36.12      5.53 o
   2   1   9      878.15      749.90     26.62 o
   3   1   9      318.51      306.68     23.09 o
   4   1   9      741.57      784.33     33.62 o
   5   1   9     1081.97     1101.93     25.44 o
   6   1   9      345.92      370.39     17.31 o
   7   1   9       62.70       51.97     13.97 o
   8   1   9       89.41       76.35     26.53 o
   9   1   9       18.27       40.60     18.38 o
  10   1   9        2.37        0.16     23.07 o
 -12   2   9       71.42       66.24     20.96 o
 -11   2   9       42.34       11.99     17.04 o
 -10   2   9       32.54       53.64     17.93 o
  -9   2   9      258.23      238.09     20.73 o
  -8   2   9       12.91       24.27     10.07 o
  -7   2   9       88.09       76.60     10.97 o
  -6   2   9      468.95      470.95     17.94 o
  -5   2   9     2694.16     2585.92     51.52 o
  -4   2   9      111.02      107.89     11.98 o
  -3   2   9     6101.01     6194.78     98.74 o
  -2   2   9      994.42     1150.37     24.20 o
  -1   2   9      521.11      508.15     14.68 o
   0   2   9       66.22       66.87      5.62 o
   1   2   9      179.92      175.82      8.39 o
   2   2   9        0.99        4.29      6.57 o
   3   2   9      904.78      861.71     26.39 o
   4   2   9       39.51       31.41      8.93 o
   5   2   9        8.22       16.25      9.52 o
   6   2   9       35.46       38.13     14.12 o
   7   2   9      443.95      434.98     22.85 o
   8   2   9      106.94       99.19     19.59 o
   9   2   9       26.03        3.12     25.70 o
  10   2   9        4.35       17.73     23.66 o
 -12   3   9        7.01       -5.96     15.73 o
 -11   3   9        0.67      -13.59     13.59 o
 -10   3   9        6.33       32.66     14.12 o
  -9   3   9       34.79       23.13     12.77 o
  -8   3   9      358.15      381.97     19.26 o
  -7   3   9      218.47      207.83     18.50 o
  -6   3   9       12.44       13.18      6.68 o
  -5   3   9       18.65       24.56      6.43 o
  -4   3   9        3.49        8.97      5.50 o
  -3   3   9      695.17      751.77     17.32 o
  -2   3   9       18.04       13.51      5.11 o
  -1   3   9       41.24       16.81      7.32 o
   0   3   9      275.91      307.46     14.93 o
   1   3   9       37.34       35.71      6.76 o
   2   3   9      115.94      128.80     10.25 o
   3   3   9        0.54        1.51      5.60 o
   4   3   9      404.67      443.40     17.51 o
   5   3   9        0.57       -9.51      9.51 o
   6   3   9       25.94       24.42     10.88 o
   7   3   9       38.74       42.17     13.07 o
   8   3   9      159.07      194.42     45.89 o
   9   3   9        8.95       -3.59     25.18 o
  10   3   9        0.06       -9.01     25.89 o
 -12   4   9      131.50      130.27     21.49 o
 -11   4   9       12.72       11.95     15.38 o
 -10   4   9        6.15        3.95     13.82 o
  -9   4   9        0.92      -10.94     11.48 o
  -8   4   9      131.94      117.31     15.30 o
  -7   4   9       16.13        5.92     10.25 o
  -6   4   9     3895.77     3808.11     67.08 o
  -5   4   9      236.09      246.19     11.71 o
  -4   4   9      208.90      234.22      9.35 o
  -3   4   9       27.01       25.89      5.09 o
  -2   4   9      580.20      588.19     15.48 o
  -1   4   9       40.52       30.45      5.53 o
   0   4   9      778.36      801.64     16.96 o
   1   4   9       23.16       23.67      6.46 o
   2   4   9       58.37       61.34      9.06 o
   3   4   9        0.32       -6.55      7.49 o
   4   4   9     1064.57     1077.16     32.08 o
   5   4   9      593.60      537.91     24.10 o
   6   4   9        1.57        7.16     10.95 o
   7   4   9        0.76       17.79     16.84 o
   8   4   9        1.27       24.63     24.97 o
   9   4   9       10.47        7.00     23.77 o
  10   4   9      163.77      207.96     40.75 o
 -11   5   9      105.35      116.44     21.18 o
 -10   5   9       88.55       85.26     16.97 o
  -9   5   9        9.34        8.39     12.73 o
  -8   5   9      138.33      161.60     16.80 o
  -7   5   9      321.05      315.98     18.89 o
  -6   5   9      236.01      226.42     15.60 o
  -5   5   9      297.92      305.14     14.14 o
  -4   5   9      219.84      212.02     16.41 o
  -3   5   9       53.01       63.95      7.12 o
  -2   5   9      257.56      264.83     10.51 o
  -1   5   9      342.73      343.31     10.25 o
   0   5   9      437.93      465.68     17.86 o
   1   5   9        0.19        4.65      6.28 o
   2   5   9       42.03       46.06      8.40 o
   3   5   9     2614.12     2347.80     60.40 o
   4   5   9      224.44      193.02     17.14 o
   5   5   9        4.77        8.92     14.48 o
   6   5   9       58.20       69.32     18.10 o
   7   5   9       14.88        5.26     16.46 o
   8   5   9       22.14       32.50     26.87 o
   9   5   9       69.02       56.76     30.04 o
 -11   6   9       19.53       31.74     18.12 o
 -10   6   9       11.60       -7.35     15.06 o
  -9   6   9        3.11       -4.11     13.37 o
  -8   6   9        0.55       10.01     11.92 o
  -7   6   9      174.12      162.75     15.29 o
  -6   6   9      161.07      154.10     14.19 o
  -5   6   9      423.08      445.13     18.78 o
  -4   6   9       29.55       24.48      7.12 o
  -3   6   9      120.05      129.94      8.85 o
  -2   6   9       13.38       12.86      6.42 o
  -1   6   9      180.51      150.23      9.08 o
   0   6   9      110.49      116.75     11.59 o
   1   6   9       26.46       -5.04      8.17 o
   2   6   9        0.38        3.00     11.32 o
   3   6   9       73.74       68.77     19.03 o
   4   6   9        9.56       -1.38     16.78 o
   5   6   9      155.45      203.60     23.19 o
   6   6   9       70.56       70.81     18.90 o
   7   6   9        0.04       -2.47     16.46 o
   8   6   9      109.87      152.81     33.06 o
   9   6   9        0.03      -24.38     25.16 o
 -10   7   9      107.88      130.22     27.43 o
  -9   7   9        0.15      -11.71     13.80 o
  -8   7   9       73.54       40.71     18.19 o
  -7   7   9      332.40      346.24     24.56 o
  -6   7   9      228.33      249.78     17.29 o
  -5   7   9       20.78       24.00     11.72 o
  -4   7   9      312.59      308.62     20.91 o
  -3   7   9      312.00      303.04     12.13 o
  -2   7   9        0.47        4.23      6.33 o
  -1   7   9      212.81      218.02     16.38 o
   0   7   9      549.94      515.64     32.31 o
   1   7   9      147.45      134.33     15.44 o
   2   7   9      246.35      236.68     24.97 o
   3   7   9       32.35       26.22     16.59 o
   4   7   9       90.19       67.92     20.99 o
   5   7   9       63.59       82.67     24.14 o
   6   7   9      122.43      196.50     27.19 o
   7   7   9        3.52       -9.59     18.53 o
   8   7   9       11.06       39.56     26.95 o
  -9   8   9        2.51       12.28     15.26 o
  -8   8   9      247.44      296.47     22.19 o
  -7   8   9       39.30       44.42     12.71 o
  -6   8   9       97.35      135.82     13.94 o
  -5   8   9       58.81       54.65      9.73 o
  -4   8   9      105.77       90.78     12.47 o
  -3   8   9      144.77      149.67     13.32 o
  -2   8   9      880.98      819.39     43.45 o
  -1   8   9       97.26       86.59     16.61 o
   0   8   9      293.83      269.45     15.26 o
   1   8   9        0.87       -7.51     11.16 o
   2   8   9        1.53        9.30     15.81 o
   3   8   9        6.44       16.12     17.01 o
   4   8   9      109.91      177.19     31.52 o
   5   8   9        3.74       -4.06     19.32 o
   6   8   9        5.70        7.28     21.11 o
   7   8   9       48.08       54.36     22.35 o
  -8   9   9        0.07      -13.40     13.40 o
  -7   9   9        7.82       -7.04     11.53 o
  -6   9   9       10.84       -2.14     13.39 o
  -5   9   9        0.07        2.37     11.68 o
  -4   9   9        9.40       38.22     20.97 o
  -3   9   9       53.86       38.50     21.00 o
  -2   9   9       49.02       39.84     21.31 o
  -1   9   9        7.19        2.61      9.88 o
   0   9   9        0.18        8.81     11.57 o
   1   9   9       11.85       47.51     23.54 o
   2   9   9       11.76       11.00     16.20 o
   3   9   9        0.04        3.21     17.59 o
   4   9   9        5.15       23.06     19.55 o
   5   9   9        0.02      -19.58     19.58 o
   6   9   9        4.92       -9.07     22.15 o
  -7  10   9        5.35      -11.07     15.78 o
  -6  10   9        2.58       19.92     14.66 o
  -5  10   9       29.32       30.25     25.18 o
  -4  10   9       25.85       14.92     22.90 o
  -3  10   9       95.51       74.23     26.40 o
  -2  10   9      219.11      202.18     43.00 o
  -1  10   9       45.21       56.30      8.91 o
   0  10   9        1.03       -6.64     13.72 o
   1  10   9      110.62      108.65     19.74 o
   2  10   9       28.87       47.94     18.51 o
   3  10   9       11.64       13.57     25.86 o
   4  10   9        0.69       -0.08     18.93 o
   5  10   9       12.20        9.62     21.68 o
  -5  11   9       15.01       15.99     26.71 o
  -4  11   9       81.73       63.50     27.39 o
  -3  11   9       56.66       53.92     36.13 o
  -2  11   9       11.02        9.88     32.31 o
  -1  11   9       17.37        1.33     16.39 o
   0  11   9       53.41       56.40     17.27 o
   1  11   9        5.02        8.61     18.22 o
   2  11   9       25.61       10.76     17.45 o
 -12   0  10        9.49      -22.81     37.37 o
 -10   0  10      296.25      308.91     35.33 o
  -8   0  10        5.29       -0.18     21.40 o
  -6   0  10     1076.08     1063.60     45.77 o
  -4   0  10      411.28      336.04     30.00 o
  -2   0  10      830.64      757.66     29.31 o
   0   0  10     2673.44     2554.07     71.02 o
   2   0  10      278.21      226.73     22.39 o
   4   0  10      265.93      275.66     27.49 o
   6   0  10     1070.25      999.94     55.73 o
   8   0  10       33.75       49.01     24.65 o
  10   0  10      157.49      191.78     57.67 o
 -12   1  10      167.00      170.39     29.01 o
 -11   1  10        0.16      -18.27     18.27 o
 -10   1  10       69.01       65.68     21.17 o
  -9   1  10      309.39      336.26     21.88 o
  -8   1  10       71.93       86.93     12.37 o
  -7   1  10      210.67      198.64     14.14 o
  -6   1  10      505.85      532.23     19.69 o
  -5   1  10      199.17      211.03     11.69 o
  -4   1  10       13.78       27.66     10.37 o
  -3   1  10      540.34      548.75     17.66 o
  -2   1  10      488.35      392.80     14.34 o
  -1   1  10     2426.59     2414.38     44.09 o
   0   1  10      459.88      469.36     12.85 o
   1   1  10      391.96      407.66     12.98 o
   2   1  10      302.55      285.91     20.86 o
   3   1  10      339.58      309.13     19.01 o
   4   1  10      815.71      839.26     28.45 o
   5   1  10      175.78      167.04     12.29 o
   6   1  10      350.16      305.56     34.40 o
   7   1  10        7.11       24.93     15.48 o
   8   1  10       87.84       99.93     20.52 o
   9   1  10       11.47        6.45     17.68 o
  10   1  10      110.37       98.13     28.45 o
 -12   2  10       85.86      101.32     22.96 o
 -11   2  10        3.41       -0.47     15.46 o
 -10   2  10      162.93      152.48     24.64 o
  -9   2  10      345.24      338.04     21.56 o
  -8   2  10      153.38      162.59     17.73 o
  -7   2  10      736.27      674.48     23.25 o
  -6   2  10       51.00       51.97     10.80 o
  -5   2  10       55.27       51.80      8.23 o
  -4   2  10     1876.36     2004.45     38.73 o
  -3   2  10      226.82      188.26      9.75 o
  -2   2  10      241.02      236.03     10.50 o
  -1   2  10      438.00      465.95     13.20 o
   0   2  10      357.33      391.84     11.85 o
   1   2  10      257.03      279.52     11.66 o
   2   2  10      438.87      460.16     30.65 o
   3   2  10      120.90      120.93     12.33 o
   4   2  10       50.93       40.56     10.78 o
   5   2  10      162.55      145.68     13.81 o
   6   2  10       66.92       43.55     15.07 o
   7   2  10      195.53      235.89     23.57 o
   8   2  10       12.69       19.06     16.71 o
   9   2  10       42.97       35.30     32.97 o
  10   2  10        8.53       21.07     29.85 o
 -12   3  10       19.14        0.15     17.72 o
 -11   3  10      127.53      111.37     19.33 o
 -10   3  10       29.92       24.45     13.65 o
  -9   3  10        9.02        4.03     11.80 o
  -8   3  10      337.36      307.92     18.33 o
  -7   3  10      151.70      154.79     13.91 o
  -6   3  10       12.74       19.77      7.50 o
  -5   3  10     2372.69     2286.91     44.27 o
  -4   3  10      934.26      907.21     22.69 o
  -3   3  10        5.30        1.38      4.73 o
  -2   3  10      215.22      208.55     10.07 o
  -1   3  10      259.24      225.79      8.99 o
   0   3  10       92.44      104.39      7.00 o
   1   3  10      140.14      162.22     10.15 o
   2   3  10     1654.94     1613.88     36.90 o
   3   3  10      186.71      192.10     15.69 o
   4   3  10      354.92      353.37     21.79 o
   5   3  10       24.63       23.10     10.79 o
   6   3  10      219.09      246.12     20.45 o
   7   3  10      172.25      160.89     21.06 o
   8   3  10      102.79      161.88     32.45 o
   9   3  10       31.56       50.43     27.66 o
 -12   4  10       20.66       27.49     17.65 o
 -11   4  10       12.23       11.51     15.30 o
 -10   4  10        0.04       -0.83     13.10 o
  -9   4  10      189.40      185.76     18.75 o
  -8   4  10       52.44       57.56     13.29 o
  -7   4  10       12.28        8.73     10.42 o
  -6   4  10       32.86       39.33      9.87 o
  -5   4  10     2524.34     2482.73     47.31 o
  -4   4  10     1916.11     1921.97     34.72 o
  -3   4  10       73.94       66.63      7.43 o
  -2   4  10        0.45       -4.43      4.43 o
  -1   4  10      206.27      195.68      8.67 o
   0   4  10       10.24        7.81      4.36 o
   1   4  10      198.78      180.46     12.09 o
   2   4  10        3.83        4.85      7.56 o
   3   4  10       31.68       33.33     11.62 o
   4   4  10      347.26      331.81     21.05 o
   5   4  10        4.26       -2.97      9.86 o
   6   4  10       55.07       32.36     16.13 o
   7   4  10       42.06       62.70     25.73 o
   8   4  10        2.03       -3.84     24.55 o
   9   4  10        7.98       49.72     36.27 o
 -11   5  10       75.20       69.61     17.88 o
 -10   5  10       98.91       95.34     17.52 o
  -9   5  10      172.41      192.52     19.05 o
  -8   5  10       10.71       17.11     11.86 o
  -7   5  10      146.58      107.13     13.81 o
  -6   5  10      252.50      240.54     16.34 o
  -5   5  10      618.90      584.33     22.31 o
  -4   5  10     1058.49     1056.42     24.93 o
  -3   5  10        7.78        3.87      5.92 o
  -2   5  10        2.14        6.96      5.81 o
  -1   5  10      197.16      232.11     12.04 o
   0   5  10      185.16      189.57      9.48 o
   1   5  10      118.71      110.57     10.19 o
   2   5  10        4.12       -9.02      9.02 o
   3   5  10        4.78        2.90     12.51 o
   4   5  10       44.88       72.17     16.79 o
   5   5  10        1.71       -4.01     19.26 o
   6   5  10       64.70       50.41     18.21 o
   7   5  10        1.24        7.72     22.90 o
   8   5  10       39.21       60.60     33.90 o
   9   5  10        1.50       23.04     28.74 o
 -11   6  10        4.42      -16.77     16.77 o
 -10   6  10       10.64        9.15     16.18 o
  -9   6  10      164.40      223.39     21.73 o
  -8   6  10        5.45        2.79     11.87 o
  -7   6  10      228.24      248.98     17.68 o
  -6   6  10       11.52       12.23     10.11 o
  -5   6  10      244.64      239.07     15.01 o
  -4   6  10       11.71       -1.63      8.62 o
  -3   6  10     1386.25     1348.84     30.82 o
  -2   6  10        6.06       -0.99     10.90 o
  -1   6  10       65.88       83.85      8.92 o
   0   6  10       57.58       56.27     10.57 o
   1   6  10      282.52      339.94     18.83 o
   2   6  10       24.55       48.98     13.87 o
   3   6  10      181.75      244.02     42.25 o
   4   6  10      254.61      229.16     28.09 o
   5   6  10       42.81       58.38     22.61 o
   6   6  10        0.01      -10.17     16.14 o
   7   6  10      302.11      325.60     38.70 o
   8   6  10        0.25        8.52     26.02 o
 -10   7  10       17.08       30.28     17.49 o
  -9   7  10      133.84      130.36     19.59 o
  -8   7  10       85.64       84.89     16.07 o
  -7   7  10       56.57       42.38     13.31 o
  -6   7  10       35.51       24.14     12.75 o
  -5   7  10        4.19       -0.14      9.10 o
  -4   7  10      321.12      261.61     35.83 o
  -3   7  10      133.11      154.32     11.61 o
  -2   7  10       29.45       25.88      9.30 o
  -1   7  10        0.41        8.59      8.72 o
   0   7  10      380.84      338.60     20.32 o
   1   7  10      202.10      209.31     32.75 o
   2   7  10      156.03      151.21     22.34 o
   3   7  10      108.41      104.12     26.93 o
   4   7  10        4.24      -17.38     17.90 o
   5   7  10       61.73       76.78     24.08 o
   6   7  10       11.40        4.67     21.08 o
   7   7  10       26.41       89.32     28.35 o
  -9   8  10       14.29        0.08     14.86 o
  -8   8  10        0.53      -12.52     12.52 o
  -7   8  10        0.71      -11.02     11.02 o
  -6   8  10       49.39       52.38     12.05 o
  -5   8  10        2.61        0.70     14.17 o
  -4   8  10        6.14       -6.59      8.14 o
  -3   8  10       52.79       44.78     13.75 o
  -2   8  10      278.16      265.19     16.11 o
  -1   8  10      325.34      279.43     19.69 o
   0   8  10       85.60      111.68     14.48 o
   1   8  10       43.04       22.26     16.64 o
   2   8  10       32.10       30.22     18.08 o
   3   8  10       33.77       -1.24     35.16 o
   4   8  10        2.03       33.65     21.38 o
   5   8  10        1.67        4.96     18.80 o
   6   8  10       75.05       80.02     39.59 o
   7   8  10       10.66       26.91     24.85 o
  -8   9  10       35.07       12.23     14.32 o
  -7   9  10       85.57      101.23     23.61 o
  -6   9  10        2.18      -10.15     10.15 o
  -5   9  10        3.58        4.59     12.78 o
  -4   9  10       62.58       78.69     13.61 o
  -3   9  10        1.29        5.10     10.96 o
  -2   9  10       11.21       11.30     12.94 o
  -1   9  10      320.32      357.03     32.89 o
   0   9  10       22.46       32.21     11.99 o
   1   9  10       92.16      101.99     19.71 o
   2   9  10       58.25       73.81     20.43 o
   3   9  10        7.32       28.58     32.46 o
   4   9  10       26.65       44.61     21.88 o
   5   9  10      184.50      202.06     32.35 o
  -6  10  10       12.35        4.23     14.57 o
  -5  10  10        0.11      -12.18     12.18 o
  -4  10  10        0.53       -5.19     23.16 o
  -3  10  10       65.49       59.45     26.76 o
  -2  10  10        7.08       -2.81     12.83 o
  -1  10  10        5.29       15.90     10.90 o
   0  10  10        0.05       18.80     16.89 o
   1  10  10       27.12       21.86     17.44 o
   2  10  10       14.15       27.21     17.97 o
   3  10  10       73.29       92.37     23.60 o
   4  10  10        0.63       -2.84     48.91 o
  -4  11  10        7.94      -12.98     25.10 o
  -3  11  10       22.39       12.82     35.52 o
  -2  11  10       16.21       36.55     19.74 o
  -1  11  10        0.72       10.68     33.41 o
   0  11  10        8.99      -14.99     14.99 o
   1  11  10        9.07        4.04     17.41 o
   2  11  10        0.92       13.11     34.22 o
 -11   0  11      394.38      345.96     43.20 o
  -9   0  11      812.43      839.59     41.45 o
  -7   0  11      885.68      856.45     37.90 o
  -5   0  11     3351.92     3175.92     88.62 o
  -3   0  11       69.07      100.97     16.94 o
  -1   0  11      143.76      156.00     15.08 o
   1   0  11     4617.28     4285.08    112.60 o
   3   0  11      274.68      297.18     27.20 o
   5   0  11     1182.25     1052.16     56.11 o
   7   0  11      193.02      175.92     31.48 o
   9   0  11       13.38       46.38     28.28 o
 -12   1  11        2.61       -1.16     27.01 o
 -11   1  11       87.94       88.52     23.54 o
 -10   1  11       27.87       34.00     14.54 o
  -9   1  11       73.59       49.35     14.26 o
  -8   1  11      163.64      143.27     14.45 o
  -7   1  11       98.16      122.23     12.67 o
  -6   1  11      189.12      214.42     14.07 o
  -5   1  11        1.16        4.25      7.76 o
  -4   1  11      110.36      129.48     10.01 o
  -3   1  11      739.28      696.86     23.71 o
  -2   1  11       80.66      102.61      8.63 o
  -1   1  11       48.86       63.64      6.77 o
   0   1  11        3.96        2.43      4.56 o
   1   1  11     1156.24     1140.72     25.04 o
   2   1  11      546.94      543.48     24.27 o
   3   1  11      303.18      315.43     19.90 o
   4   1  11        6.20       13.04     19.85 o
   5   1  11      131.37      113.87     17.06 o
   6   1  11       27.85       24.05     14.30 o
   7   1  11       52.32       51.54     17.31 o
   8   1  11       41.24       57.23     18.83 o
   9   1  11        6.62      -21.29     21.29 o
 -12   2  11       23.26       11.43     19.25 o
 -11   2  11       29.52        6.36     19.21 o
 -10   2  11       32.23       44.49     17.21 o
  -9   2  11      106.08      110.37     17.24 o
  -8   2  11      436.92      424.40     28.80 o
  -7   2  11      106.09      125.77     12.92 o
  -6   2  11      548.95      550.24     26.88 o
  -5   2  11       50.34       70.01      9.05 o
  -4   2  11      396.08      390.81     14.67 o
  -3   2  11      729.20      822.09     26.60 o
  -2   2  11      678.59      677.13     17.06 o
  -1   2  11      567.25      561.36     15.24 o
   0   2  11      885.54      874.03     19.63 o
   1   2  11      217.10      217.62     12.78 o
   2   2  11      462.49      439.47     45.74 o
   3   2  11      552.82      556.78     22.40 o
   4   2  11      203.89      201.43     18.30 o
   5   2  11      162.16      133.98     17.51 o
   6   2  11       70.85       44.94     16.06 o
   7   2  11        0.07        7.86     15.99 o
   8   2  11       53.64       81.85     34.70 o
   9   2  11       97.64      139.59     36.70 o
 -12   3  11      113.51       75.50     21.93 o
 -11   3  11        6.52        0.01     14.97 o
 -10   3  11      307.94      303.33     22.72 o
  -9   3  11      166.21      155.92     20.02 o
  -8   3  11       26.85       36.47     12.67 o
  -7   3  11      690.69      694.12     26.99 o
  -6   3  11      845.33      831.18     31.99 o
  -5   3  11     2136.99     2074.64     41.70 o
  -4   3  11     1577.97     1582.43     33.37 o
  -3   3  11      952.14      971.26     25.15 o
  -2   3  11      124.45      124.90      9.03 o
  -1   3  11      950.66     1015.40     21.88 o
   0   3  11       73.89       81.25      7.38 o
   1   3  11      607.60      538.99     31.34 o
   2   3  11     1295.45     1237.79     38.90 o
   3   3  11      528.85      506.94     25.16 o
   4   3  11        6.36       14.12     12.17 o
   5   3  11      137.35      141.47     18.28 o
   6   3  11       23.98       28.81     15.87 o
   7   3  11       28.63       49.71     25.78 o
   8   3  11       57.73      108.98     29.50 o
   9   3  11        2.22       -0.83     28.31 o
 -12   4  11        9.15       22.72     17.93 o
 -11   4  11       66.64       64.22     21.84 o
 -10   4  11        4.42      -12.10     12.10 o
  -9   4  11       24.34       20.04     13.14 o
  -8   4  11        7.78      -10.81     10.81 o
  -7   4  11        7.42       21.38     11.21 o
  -6   4  11       96.42      110.91     13.46 o
  -5   4  11     1032.42     1029.93     28.58 o
  -4   4  11     1772.30     1742.82     34.89 o
  -3   4  11       39.24       60.08      7.55 o
  -2   4  11       19.19       15.14      5.49 o
  -1   4  11       34.79       40.08      6.09 o
   0   4  11      158.88      198.55     10.30 o
   1   4  11      146.59      151.53     11.59 o
   2   4  11      308.44      266.07     17.92 o
   3   4  11       30.31       26.20     12.26 o
   4   4  11      215.60      217.58     19.22 o
   5   4  11       24.78       20.53     15.15 o
   6   4  11        5.09       31.06     34.15 o
   7   4  11       22.65       65.65     26.32 o
   8   4  11       29.46       -4.03     23.16 o
   9   4  11        2.22       -3.11     27.08 o
 -11   5  11       30.85       19.56     16.92 o
 -10   5  11       21.16       23.13     15.39 o
  -9   5  11       36.81       41.04     14.40 o
  -8   5  11        8.62        5.31     13.25 o
  -7   5  11       10.36       -7.64     10.18 o
  -6   5  11       88.88      103.24     13.13 o
  -5   5  11     1997.53     1904.68     53.67 o
  -4   5  11      264.01      251.99     22.45 o
  -3   5  11      418.42      419.09     22.06 o
  -2   5  11      306.52      326.70     12.38 o
  -1   5  11      561.23      505.61     17.78 o
   0   5  11      351.04      384.73     16.80 o
   1   5  11        0.66       -9.27      9.27 o
   2   5  11      299.22      271.89     23.16 o
   3   5  11        0.25       11.80     13.66 o
   4   5  11        9.37       19.32     14.26 o
   5   5  11       14.62       19.28     24.49 o
   6   5  11       94.56       89.55     46.74 o
   7   5  11       39.74       16.35     40.16 o
   8   5  11       27.41       33.70     27.06 o
 -11   6  11       24.17       -5.93     17.12 o
 -10   6  11       20.46       15.41     17.08 o
  -9   6  11       62.32       50.63     16.93 o
  -8   6  11      138.06      155.20     17.55 o
  -7   6  11      148.19      123.37     15.28 o
  -6   6  11       95.00       88.29     12.69 o
  -5   6  11      153.69      142.73     14.90 o
  -4   6  11        0.10        9.90      8.36 o
  -3   6  11       63.07       50.11     10.20 o
  -2   6  11     2321.42     2271.61     56.56 o
  -1   6  11      174.67      187.09     13.15 o
   0   6  11      137.60      131.30     13.76 o
   1   6  11      136.39      101.29     13.58 o
   2   6  11      357.88      336.37     29.91 o
   3   6  11        8.99        8.98     17.53 o
   4   6  11      181.92      170.09     27.96 o
   5   6  11        3.94       -7.05     19.76 o
   6   6  11        6.69       14.38     21.51 o
   7   6  11        7.91       10.50     33.17 o
   8   6  11       95.58      136.77     35.36 o
 -10   7  11       55.01       35.86     18.05 o
  -9   7  11        0.00        1.18     15.48 o
  -8   7  11        3.44       -6.79     12.42 o
  -7   7  11       12.34       27.66     17.88 o
  -6   7  11       38.74       41.44     12.65 o
  -5   7  11        6.02       -3.58      9.60 o
  -4   7  11      110.07      123.19     13.11 o
  -3   7  11        5.41        5.97      8.97 o
  -2   7  11       37.12       28.77     10.60 o
  -1   7  11      752.28      688.75     26.23 o
   0   7  11       99.95      112.59     15.02 o
   1   7  11        3.25       26.71     13.07 o
   2   7  11       63.77       38.97     18.77 o
   3   7  11       10.10       -3.70     28.62 o
   4   7  11       74.00       97.79     27.02 o
   5   7  11      111.15      118.66     27.87 o
   6   7  11       42.21       27.28     25.21 o
   7   7  11        0.71      -23.35     23.35 o
  -9   8  11       31.75       36.78     16.43 o
  -8   8  11       65.38       54.52     15.78 o
  -7   8  11       21.35       22.84     13.17 o
  -6   8  11       31.10       23.81     11.55 o
  -5   8  11       10.61        7.98     10.15 o
  -4   8  11        2.02       -1.94      9.03 o
  -3   8  11        3.32       -0.03      8.94 o
  -2   8  11       92.44       97.89     12.78 o
  -1   8  11        3.48       -6.73     10.43 o
   0   8  11       46.09       47.90     13.56 o
   1   8  11      169.92      154.98     22.70 o
   2   8  11      138.72      140.10     23.01 o
   3   8  11        5.96       19.30     18.82 o
   4   8  11        0.02      -17.86     17.86 o
   5   8  11        8.81       60.81     25.44 o
   6   8  11      152.59      223.38     35.41 o
  -8   9  11       77.55       91.98     23.98 o
  -7   9  11       14.06        4.58     12.50 o
  -6   9  11       18.10       24.04     11.51 o
  -5   9  11        2.95       -8.53     12.88 o
  -4   9  11       92.95       94.87     21.65 o
  -3   9  11       24.92       42.26      9.63 o
  -2   9  11        0.01       -4.08      9.28 o
  -1   9  11       65.37       51.11     14.68 o
   0   9  11      339.20      315.03     21.40 o
   1   9  11        7.80       -6.06     15.98 o
   2   9  11        1.39        1.51     17.57 o
   3   9  11        0.02       12.88     36.75 o
   4   9  11       28.89       24.61     22.35 o
   5   9  11       35.56       19.13     23.00 o
  -6  10  11        7.22       -0.67     21.57 o
  -5  10  11        3.30        3.64     14.21 o
  -4  10  11        0.92        0.83     13.03 o
  -3  10  11       38.33       14.53     13.25 o
  -2  10  11       91.38       82.87     18.79 o
  -1  10  11        0.04       -9.38     10.71 o
   0  10  11        3.01        8.20     17.21 o
   1  10  11       16.99       25.85     17.77 o
   2  10  11        0.30      -10.36     20.60 o
   3  10  11        0.22       -3.90     19.51 o
  -3  11  11       38.48       75.16     24.66 o
  -2  11  11       16.44      -16.05     16.05 o
  -1  11  11        4.99      -30.96     30.96 o
   0  11  11        1.95       21.86     17.76 o
 -12   0  12        0.35      -35.26     35.26 o
 -10   0  12       95.37      129.63     40.29 o
  -8   0  12      105.45      102.44     19.34 o
  -6   0  12      452.97      447.60     26.84 o
  -4   0  12     3346.32     3465.11     95.01 o
  -2   0  12      973.90      919.96     35.31 o
   0   0  12        8.26       -5.18      9.64 o
   2   0  12       22.40        8.26     34.67 o
   4   0  12       19.24       32.03     24.19 o
   6   0  12        0.01       20.55     20.39 o
   8   0  12        5.51        9.85     24.99 o
 -12   1  12       12.62       -2.53     28.63 o
 -11   1  12       47.84       56.71     22.95 o
 -10   1  12      140.30      170.74     22.02 o
  -9   1  12       11.33       22.44     12.72 o
  -8   1  12      981.00      961.83     30.36 o
  -7   1  12      761.86      755.91     25.73 o
  -6   1  12        3.16        7.81      8.64 o
  -5   1  12        3.95        6.23      7.76 o
  -4   1  12       49.35       46.88      9.26 o
  -3   1  12      751.92      812.64     29.19 o
  -2   1  12     1822.41     1867.01     40.59 o
  -1   1  12     1630.77     1532.28     31.52 o
   0   1  12      666.09      619.23     20.31 o
   1   1  12      404.44      395.97     13.55 o
   2   1  12      652.22      633.91     27.34 o
   3   1  12      335.34      297.78     20.27 o
   4   1  12       80.84       72.16     24.11 o
   5   1  12       58.08       52.55     17.15 o
   6   1  12      167.34      156.72     20.47 o
   7   1  12       55.31       52.73     18.33 o
   8   1  12       72.69       87.48     27.66 o
   9   1  12       12.85       11.80     25.27 o
 -12   2  12      101.33       76.14     21.98 o
 -11   2  12       74.40       69.14     23.16 o
 -10   2  12       76.08       79.66     18.80 o
  -9   2  12        7.89      -11.92     13.62 o
  -8   2  12      273.05      239.91     21.08 o
  -7   2  12       53.99       65.72     12.81 o
  -6   2  12     1220.32     1211.65     32.34 o
  -5   2  12      146.97      143.73     11.38 o
  -4   2  12      609.68      600.68     18.95 o
  -3   2  12        6.32        8.33      7.71 o
  -2   2  12     1485.22     1485.12     29.32 o
  -1   2  12       56.78       60.46      7.09 o
   0   2  12     1254.76     1307.78     27.95 o
   1   2  12      384.31      405.66     19.60 o
   2   2  12      332.22      306.66     17.71 o
   3   2  12      141.98      136.94     16.29 o
   4   2  12      617.81      680.47     30.87 o
   5   2  12      224.18      232.98     22.86 o
   6   2  12      137.96      142.41     19.99 o
   7   2  12        1.49      -12.88     15.30 o
   8   2  12        2.47       24.98     25.56 o
   9   2  12        5.05      -18.35     47.89 o
 -12   3  12      168.52      176.37     26.34 o
 -11   3  12       47.61       25.65     15.24 o
 -10   3  12       52.38       52.59     16.25 o
  -9   3  12        3.35        5.61     12.61 o
  -8   3  12       74.12       92.84     15.28 o
  -7   3  12        8.10        5.37      9.56 o
  -6   3  12      170.26      212.40     14.72 o
  -5   3  12       37.51       23.72      8.07 o
  -4   3  12       52.31       43.62      8.19 o
  -3   3  12      149.18      167.36     10.45 o
  -2   3  12       12.83        7.38      8.00 o
  -1   3  12      273.22      255.57     12.01 o
   0   3  12      191.03      219.52     21.29 o
   1   3  12      791.24      788.85     30.39 o
   2   3  12      108.66      107.44     15.25 o
   3   3  12        9.25        2.44     10.97 o
   4   3  12      677.83      643.25     50.76 o
   5   3  12        0.71      -12.70     12.70 o
   6   3  12       42.94       19.65     15.35 o
   7   3  12        1.00       32.21     24.42 o
   8   3  12        5.93       30.68     26.82 o
   9   3  12        4.80       -8.03     28.01 o
 -11   4  12      174.64      176.72     21.81 o
 -10   4  12       13.85        2.38     13.62 o
  -9   4  12      327.79      327.95     25.59 o
  -8   4  12      100.45      115.11     17.62 o
  -7   4  12       76.76      104.58     14.47 o
  -6   4  12        1.36       -1.35     15.71 o
  -5   4  12      304.87      294.84     15.89 o
  -4   4  12       10.38       16.23      8.35 o
  -3   4  12     2718.65     2662.93     48.89 o
  -2   4  12       67.25       49.19      7.97 o
  -1   4  12      333.52      336.69     21.34 o
   0   4  12       95.30       91.85      8.98 o
   1   4  12      965.74      904.30     28.58 o
   2   4  12        0.00       15.98     10.85 o
   3   4  12      931.77      947.28     35.55 o
   4   4  12       37.22        1.28     14.86 o
   5   4  12      106.73       87.68     20.61 o
   6   4  12        2.11        3.29     22.05 o
   7   4  12       84.98       91.42     29.37 o
   8   4  12        2.49       10.80     31.90 o
 -11   5  12       59.63       59.67     18.69 o
 -10   5  12       29.70       54.65     16.94 o
  -9   5  12        0.52        5.57     12.96 o
  -8   5  12        0.54       -7.07     11.65 o
  -7   5  12      113.45      103.68     14.48 o
  -6   5  12        1.40       -9.62      9.88 o
  -5   5  12      192.02      221.45     15.65 o
  -4   5  12      374.39      370.93     18.30 o
  -3   5  12       81.71       81.19     11.59 o
  -2   5  12       32.75       32.06      9.18 o
  -1   5  12      590.79      552.86     21.11 o
   0   5  12       25.32       24.71     11.02 o
   1   5  12       27.84       38.19     12.08 o
   2   5  12     1339.64     1302.97     49.16 o
   3   5  12       15.65       45.13     14.87 o
   4   5  12        0.46       18.65     19.72 o
   5   5  12      206.26      264.69     34.10 o
   6   5  12       93.31      124.25     29.19 o
   7   5  12        0.19       -4.56     37.04 o
   8   5  12       28.43       10.11     51.27 o
 -10   6  12        8.18       -3.31     16.33 o
  -9   6  12       43.73       42.88     16.61 o
  -8   6  12        5.12        9.61     12.58 o
  -7   6  12       91.37      105.51     14.77 o
  -6   6  12      269.63      260.83     17.79 o
  -5   6  12       11.87       20.85      9.79 o
  -4   6  12      246.53      223.69     15.10 o
  -3   6  12       25.63       40.36      9.71 o
  -2   6  12      483.92      482.20     22.00 o
  -1   6  12       74.55       76.60     10.82 o
   0   6  12        2.23        9.90     10.19 o
   1   6  12       40.78       16.15     12.33 o
   2   6  12      220.61      170.66     25.11 o
   3   6  12       43.93       42.98     20.45 o
   4   6  12       11.99        1.97     17.96 o
   5   6  12        5.44        2.11     32.03 o
   6   6  12        9.98       27.84     23.86 o
   7   6  12        5.46      -15.05     22.73 o
 -10   7  12       79.76       75.15     19.38 o
  -9   7  12       84.05       87.71     18.49 o
  -8   7  12        0.73       19.73     13.88 o
  -7   7  12       72.94       47.07     14.25 o
  -6   7  12        0.08        6.40     11.62 o
  -5   7  12       75.56       60.13     12.28 o
  -4   7  12      139.72      153.23     23.11 o
  -3   7  12       54.50       51.89     12.05 o
  -2   7  12      160.32      174.35     28.90 o
  -1   7  12      420.15      431.08     21.51 o
   0   7  12      228.38      202.02     27.72 o
   1   7  12        4.47       10.13     12.55 o
   2   7  12        3.37       20.64     18.83 o
   3   7  12      113.44      123.38     25.32 o
   4   7  12        1.34       -7.62     18.38 o
   5   7  12       21.74       24.39     24.07 o
   6   7  12        7.50        2.35     55.60 o
  -9   8  12        6.54        1.83     15.44 o
  -8   8  12        3.81       -0.12     14.35 o
  -7   8  12      136.93      146.40     17.84 o
  -6   8  12       11.21       19.02     12.03 o
  -5   8  12       94.09       72.67     13.06 o
  -4   8  12        2.99       24.52     10.51 o
  -3   8  12      189.84      204.07     15.63 o
  -2   8  12       75.50       73.78     13.19 o
  -1   8  12        0.05      -10.81     10.81 o
   0   8  12        0.14       21.40     13.00 o
   1   8  12      195.92      203.25     25.41 o
   2   8  12       41.64       41.28     19.77 o
   3   8  12       48.61       35.13     21.19 o
   4   8  12       14.76       11.97     21.99 o
   5   8  12        1.46       20.19     23.00 o
  -7   9  12        5.50        2.25     16.67 o
  -6   9  12       31.35       33.81     12.21 o
  -5   9  12        4.89       -4.41     10.78 o
  -4   9  12        0.03       -9.66      9.66 o
  -3   9  12       11.79        6.02     10.03 o
  -2   9  12       18.45       17.58     19.22 o
  -1   9  12       31.09       19.03     15.51 o
   0   9  12      102.66       73.60     23.73 o
   1   9  12        8.24        6.96     16.98 o
   2   9  12        0.08       15.95     17.99 o
   3   9  12       15.05       26.02     21.00 o
   4   9  12       24.57       32.05     23.33 o
  -5  10  12        1.94        1.05     14.36 o
  -4  10  12        7.26       -5.50     21.24 o
  -3  10  12       28.41       23.34     14.56 o
  -2  10  12       69.10       81.25     12.93 o
  -1  10  12        4.69       12.37     13.16 o
   0  10  12       54.11       82.68     24.20 o
   1  10  12        3.89       12.87     18.22 o
   2  10  12        3.98       25.20     20.60 o
 -11   0  13       15.46        0.72     31.79 o
  -9   0  13        1.03       11.44     25.60 o
  -7   0  13     1522.10     1375.22     72.82 o
  -5   0  13       27.20       41.71     26.12 o
  -3   0  13      819.52      823.17     43.52 o
  -1   0  13      177.17      196.67     18.35 o
   1   0  13      962.53      929.94     38.78 o
   3   0  13      314.45      260.26     29.02 o
   5   0  13       20.93       40.22     22.11 o
   7   0  13        3.65       -4.71     22.45 o
   9   0  13      192.05      225.40     41.97 o
 -12   1  13       86.77      138.13     54.98 o
 -11   1  13        2.27       19.78     20.11 o
 -10   1  13      230.61      341.81     31.78 o
  -9   1  13      922.03      881.17     34.25 o
  -8   1  13       15.00       19.03     15.50 o
  -7   1  13      145.44      146.82     14.30 o
  -6   1  13      444.36      422.42     19.13 o
  -5   1  13      295.35      282.99     15.79 o
  -4   1  13        3.58       -4.69      7.84 o
  -3   1  13      565.14      557.83     24.49 o
  -2   1  13      129.55      134.89     11.61 o
  -1   1  13      149.86      184.23     19.85 o
   0   1  13     1592.01     1498.51     36.03 o
   1   1  13      338.58      355.18     17.04 o
   2   1  13      844.77      761.40     31.10 o
   3   1  13     1090.70     1090.10     38.91 o
   4   1  13      265.76      248.51     21.18 o
   5   1  13       10.06       30.38     14.87 o
   6   1  13      118.18      112.88     19.97 o
   7   1  13       18.84       42.09     17.74 o
   8   1  13       17.90       22.55     19.53 o
   9   1  13        0.51       11.00     29.63 o
 -12   2  13       23.11       26.16     19.26 o
 -11   2  13      298.87      331.81     29.65 o
 -10   2  13        0.29        5.86     16.38 o
  -9   2  13       50.31       40.89     16.27 o
  -8   2  13       62.18       49.58     15.72 o
  -7   2  13      781.49      809.55     30.57 o
  -6   2  13      311.58      293.79     18.03 o
  -5   2  13      912.52      962.63     28.32 o
  -4   2  13      187.79      184.42     11.17 o
  -3   2  13      770.82      790.38     23.63 o
  -2   2  13       84.73       85.64      8.60 o
  -1   2  13     1846.71     1852.52     37.21 o
   0   2  13      203.84      201.65     13.46 o
   1   2  13      386.48      379.37     17.40 o
   2   2  13      204.20      229.73     18.97 o
   3   2  13       14.76        8.57     15.67 o
   4   2  13       99.99       70.76     15.73 o
   5   2  13      290.29      278.91     28.20 o
   6   2  13       35.72       18.82     15.98 o
   7   2  13       10.78        4.11     19.43 o
   8   2  13        6.22      -10.16     23.76 o
 -11   3  13        2.24        2.14     16.89 o
 -10   3  13       15.75       -3.21     13.33 o
  -9   3  13       16.86       10.48     18.33 o
  -8   3  13       34.14       39.53     13.23 o
  -7   3  13      185.42      185.72     21.44 o
  -6   3  13       15.58        4.69      9.25 o
  -5   3  13       44.19       40.32      9.79 o
  -4   3  13      465.27      443.31     17.19 o
  -3   3  13      724.45      760.44     22.86 o
  -2   3  13      318.77      273.81     13.15 o
  -1   3  13      700.48      638.89     17.91 o
   0   3  13       78.87       78.12      8.56 o
   1   3  13      715.84      751.98     26.93 o
   2   3  13      455.90      486.24     32.47 o
   3   3  13       44.72       33.85     13.64 o
   4   3  13      307.40      316.14     23.57 o
   5   3  13       38.68       38.91     18.05 o
   6   3  13       18.60       23.95     18.43 o
   7   3  13       39.69       57.82     27.73 o
   8   3  13        0.11       32.80     28.80 o
 -11   4  13        1.00       -6.56     15.16 o
 -10   4  13      156.77      161.15     20.18 o
  -9   4  13        6.71       10.64     20.56 o
  -8   4  13      268.15      266.40     20.26 o
  -7   4  13       36.25       12.85     13.44 o
  -6   4  13       74.91       76.08     16.10 o
  -5   4  13       39.42       48.92     11.47 o
  -4   4  13        2.07        5.21      9.54 o
  -3   4  13       49.41       57.07     11.79 o
  -2   4  13     1215.28     1162.17     29.91 o
  -1   4  13       11.57        6.66      7.42 o
   0   4  13       83.30       67.19     11.01 o
   1   4  13      110.17      121.05     21.17 o
   2   4  13      963.63      940.87     41.77 o
   3   4  13      383.16      420.60     29.38 o
   4   4  13       35.08       32.25     16.66 o
   5   4  13        2.94      -18.14     18.14 o
   6   4  13       42.32       82.99     27.23 o
   7   4  13       30.37       43.70     26.69 o
   8   4  13       20.68       69.61     32.32 o
 -11   5  13        1.96      -12.75     16.61 o
 -10   5  13       64.89       83.58     18.16 o
  -9   5  13       57.00       71.42     16.40 o
  -8   5  13        2.15       14.52     13.17 o
  -7   5  13      552.51      554.91     25.87 o
  -6   5  13       79.38       69.80     13.17 o
  -5   5  13        5.76        3.32      9.84 o
  -4   5  13      477.44      461.30     25.20 o
  -3   5  13        6.43       10.75      9.69 o
  -2   5  13      528.35      528.42     21.52 o
  -1   5  13      190.71      199.88     18.95 o
   0   5  13      181.25      164.05     20.70 o
   1   5  13        4.17        2.36     11.09 o
   2   5  13      245.42      213.89     22.52 o
   3   5  13      728.70      649.83     35.90 o
   4   5  13        0.21      -16.83     18.24 o
   5   5  13        8.47      -13.59     19.41 o
   6   5  13       40.68       99.21     29.01 o
   7   5  13       15.32       40.20     38.91 o
 -10   6  13        0.74        4.41     16.53 o
  -9   6  13       62.28       46.33     18.61 o
  -8   6  13       15.21        6.94     19.37 o
  -7   6  13      141.25      116.02     19.01 o
  -6   6  13       86.58      100.76     20.94 o
  -5   6  13      103.71      106.79     13.40 o
  -4   6  13      128.48      100.03     12.71 o
  -3   6  13       29.99       32.75     11.15 o
  -2   6  13        0.26        4.14      9.18 o
  -1   6  13      152.00      148.01     13.64 o
   0   6  13      356.09      350.02     36.38 o
   1   6  13       21.51       30.36     14.24 o
   2   6  13       10.75       -7.82     16.74 o
   3   6  13      254.97      234.82     30.81 o
   4   6  13       59.88       64.55     23.97 o
   5   6  13       12.67        0.73     21.18 o
   6   6  13      127.75      171.87     34.50 o
   7   6  13       28.96       -2.78     26.69 o
  -9   7  13       90.15      111.72     19.80 o
  -8   7  13       31.16       51.50     15.61 o
  -7   7  13        8.98       10.92     13.02 o
  -6   7  13      246.70      266.99     20.12 o
  -5   7  13       45.64       18.24     16.12 o
  -4   7  13        7.14       -0.06     10.97 o
  -3   7  13       71.90       67.74     13.06 o
  -2   7  13       10.83       34.88     12.35 o
  -1   7  13      460.96      453.21     22.80 o
   0   7  13      112.32      136.30     18.11 o
   1   7  13       22.56       11.14     13.70 o
   2   7  13      230.44      199.44     37.92 o
   3   7  13       28.87       29.57     20.83 o
   4   7  13      171.47      153.44     30.17 o
   5   7  13       28.44       64.25     26.89 o
   6   7  13       20.55       35.84     26.02 o
  -8   8  13      132.06      139.77     19.06 o
  -7   8  13       34.09       24.84     14.10 o
  -6   8  13        4.09       -1.57     12.21 o
  -5   8  13       28.64       27.89     12.42 o
  -4   8  13      253.33      290.65     19.23 o
  -3   8  13      154.30      116.30     14.21 o
  -2   8  13       28.93       36.49     15.16 o
  -1   8  13        5.18        1.77     12.37 o
   0   8  13      246.05      212.40     21.04 o
   1   8  13       44.44       40.53     19.52 o
   2   8  13        8.32       -9.34     16.93 o
   3   8  13        3.69      -10.79     18.79 o
   4   8  13       23.06       18.50     23.04 o
   5   8  13       15.40        1.99     23.98 o
  -7   9  13        0.01       -6.10     13.46 o
  -6   9  13        2.50      -12.61     12.61 o
  -5   9  13       14.64       11.94     11.58 o
  -4   9  13        0.01       -4.39     13.64 o
  -3   9  13        3.95      -11.68     11.68 o
  -2   9  13       65.07       52.08     15.18 o
  -1   9  13        8.54        6.48     14.20 o
   0   9  13       21.08        5.91     13.96 o
   1   9  13       54.72       62.36     22.09 o
   2   9  13       13.87       32.59     19.12 o
   3   9  13        0.51      -15.32     20.17 o
  -5  10  13       48.16       42.95     18.29 o
  -4  10  13       35.49       32.47     16.47 o
  -3  10  13        0.03      -15.25     15.25 o
  -2  10  13       47.91       21.71     27.96 o
  -1  10  13       28.55       36.73     20.34 o
   0  10  13       36.52       42.60     22.41 o
   1  10  13       37.18       41.72     21.31 o
 -12   0  14      340.67      392.83     66.22 o
 -10   0  14        6.63       13.05     23.34 o
  -8   0  14     1194.02     1202.30     50.68 o
  -6   0  14      468.38      448.84     43.23 o
  -4   0  14      473.70      490.30     28.07 o
  -2   0  14     1655.87     1562.97     85.38 o
   0   0  14     2607.72     2652.96    105.45 o
   2   0  14      412.12      358.12     32.85 o
   4   0  14     1560.79     1347.77     67.00 o
   6   0  14       25.36       50.93     24.70 o
   8   0  14      156.21      333.46     44.58 o
 -12   1  14       49.97        4.37     29.13 o
 -11   1  14        7.54      -15.23     19.16 o
 -10   1  14       23.77       30.53     20.32 o
  -9   1  14       92.45       75.38     16.40 o
  -8   1  14       88.47       95.95     15.61 o
  -7   1  14        0.97       -5.09     10.67 o
  -6   1  14      176.96      161.71     14.36 o
  -5   1  14       17.35       -7.52      8.61 o
  -4   1  14      510.14      515.54     20.47 o
  -3   1  14      160.71      168.62     16.22 o
  -2   1  14      137.24      120.71     10.13 o
  -1   1  14     1347.26     1361.63     30.45 o
   0   1  14      233.02      239.99     14.93 o
   1   1  14        1.94       -8.66      8.66 o
   2   1  14      807.91      761.51     31.98 o
   3   1  14       47.74       57.99     14.74 o
   4   1  14      133.13       99.01     17.56 o
   5   1  14       80.80       64.41     17.59 o
   6   1  14       47.17       37.37     20.75 o
   7   1  14        3.94      -16.98     16.98 o
   8   1  14       13.32       42.54     23.10 o
 -11   2  14      213.21      219.12     28.33 o
 -10   2  14       62.51       42.65     20.61 o
  -9   2  14       61.00       80.88     18.00 o
  -8   2  14       90.20       79.57     15.38 o
  -7   2  14        0.47       -7.34     11.10 o
  -6   2  14       25.21       35.88     12.11 o
  -5   2  14      685.19      631.51     23.00 o
  -4   2  14       44.07       40.63      9.40 o
  -3   2  14       35.87       39.63     10.90 o
  -2   2  14       98.32      105.76      9.83 o
  -1   2  14       25.97       28.57      9.70 o
   0   2  14       78.80      100.25     11.67 o
   1   2  14     1366.00     1252.98     33.94 o
   2   2  14       11.67       11.01     12.73 o
   3   2  14       65.44       52.36     14.96 o
   4   2  14        0.20        3.80     13.13 o
   5   2  14      192.42      199.25     22.76 o
   6   2  14        2.68       -4.01     18.50 o
   7   2  14       39.66       45.77     22.31 o
   8   2  14       46.90       49.41     82.06 o
 -11   3  14       34.53       45.04     19.31 o
 -10   3  14      434.69      422.85     34.41 o
  -9   3  14       42.28       29.78     14.68 o
  -8   3  14       14.89       10.42     12.40 o
  -7   3  14      530.38      577.25     34.44 o
  -6   3  14       14.90       14.26      9.83 o
  -5   3  14      250.39      249.15     16.16 o
  -4   3  14      348.60      342.56     18.70 o
  -3   3  14      521.69      482.12     21.10 o
  -2   3  14      928.99      907.53     26.13 o
  -1   3  14      399.00      403.75     15.59 o
   0   3  14      953.44      942.59     31.64 o
   1   3  14        1.01       -9.97     14.44 o
   2   3  14      691.02      765.32     32.65 o
   3   3  14      631.94      661.47     31.41 o
   4   3  14      141.80      171.06     43.43 o
   5   3  14      111.44      175.77     28.33 o
   6   3  14       50.49       72.75     59.98 o
   7   3  14        1.55       44.60     28.20 o
   8   3  14       16.36        8.12     28.88 o
 -11   4  14       62.86       70.94     18.80 o
 -10   4  14        5.20       20.79     15.62 o
  -9   4  14        8.45       30.95     14.12 o
  -8   4  14        9.70        6.06     12.93 o
  -7   4  14      451.91      463.79     24.48 o
  -6   4  14      563.79      515.20     38.36 o
  -5   4  14      197.98      178.24     18.08 o
  -4   4  14      235.09      239.39     16.46 o
  -3   4  14        0.96        4.21      9.61 o
  -2   4  14      369.41      354.56     23.11 o
  -1   4  14       52.57       20.88      9.59 o
   0   4  14        0.70        1.37     10.67 o
   1   4  14       25.17       11.30     11.75 o
   2   4  14      166.16      181.87     22.27 o
   3   4  14      148.18      181.43     23.26 o
   4   4  14       78.09      135.48     23.28 o
   5   4  14       19.77      -18.15     21.25 o
   6   4  14       28.03       -0.84     23.58 o
   7   4  14       16.83       -0.34     23.89 o
 -10   5  14      109.26      107.72     18.69 o
  -9   5  14        2.19       14.16     14.23 o
  -8   5  14       99.08      139.71     17.94 o
  -7   5  14       76.40       64.94     14.22 o
  -6   5  14      666.11      633.39     26.93 o
  -5   5  14       72.87       90.02     13.67 o
  -4   5  14        7.63        6.68      9.67 o
  -3   5  14       27.45       30.51     10.89 o
  -2   5  14      433.53      407.40     25.17 o
  -1   5  14      385.81      406.52     21.38 o
   0   5  14      145.19      121.25     16.06 o
   1   5  14        0.49      -10.43     10.43 o
   2   5  14       66.19       77.09     18.15 o
   3   5  14      180.15      141.41     27.33 o
   4   5  14        0.12        0.68     20.31 o
   5   5  14       14.11        6.44     69.16 o
   6   5  14       50.53       69.11     28.62 o
   7   5  14        7.70       48.57     29.18 o
 -10   6  14       44.09       52.65     19.12 o
  -9   6  14      175.89      207.34     29.60 o
  -8   6  14       20.79        5.07     14.25 o
  -7   6  14      102.99      100.33     26.93 o
  -6   6  14       89.80       60.86     14.43 o
  -5   6  14      475.43      464.71     22.86 o
  -4   6  14        4.41       11.44     10.33 o
  -3   6  14      239.57      188.44     19.23 o
  -2   6  14        1.20        2.06      9.71 o
  -1   6  14        0.22       -3.91      9.19 o
   0   6  14       62.92       59.97     15.89 o
   1   6  14      605.89      608.28     33.34 o
   2   6  14        1.93       15.42     19.37 o
   3   6  14      107.74      102.23     26.08 o
   4   6  14        7.96       13.79     20.63 o
   5   6  14      136.20      163.31     53.44 o
   6   6  14       10.60      -25.70     28.26 o
  -9   7  14        0.03       -7.01     15.85 o
  -8   7  14       18.41       25.25     15.45 o
  -7   7  14       46.96       39.24     20.05 o
  -6   7  14        5.00       12.26     12.60 o
  -5   7  14       61.91       72.55     19.00 o
  -4   7  14       27.94        8.92     11.88 o
  -3   7  14        0.80       19.11     12.27 o
  -2   7  14        3.52       -1.45     19.26 o
  -1   7  14        3.77       -6.13     12.47 o
   0   7  14        9.93       13.71     14.37 o
   1   7  14       41.08       33.58     15.39 o
   2   7  14      120.70      138.42     26.79 o
   3   7  14        0.01       10.52     20.41 o
   4   7  14       15.99        2.70     21.59 o
   5   7  14        0.36       22.63     24.93 o
  -8   8  14       29.55       21.05     15.49 o
  -7   8  14        8.23        7.25     14.30 o
  -6   8  14       12.17       13.01     13.33 o
  -5   8  14        0.92       -0.20     11.44 o
  -4   8  14      163.74      169.49     24.49 o
  -3   8  14      154.41      125.30     15.86 o
  -2   8  14       40.41       40.51     14.37 o
  -1   8  14        0.06       -4.09     12.23 o
   0   8  14       49.34       38.95     16.11 o
   1   8  14       17.48       68.21     24.84 o
   2   8  14        9.97       43.43     21.92 o
   3   8  14        1.87       15.85     26.57 o
   4   8  14      103.60       67.68     27.52 o
  -6   9  14       70.60       77.39     15.76 o
  -5   9  14       78.04      105.59     16.91 o
  -4   9  14       24.44       25.47     12.32 o
  -3   9  14       90.72      126.22     15.52 o
  -2   9  14       49.33       53.80     16.32 o
  -1   9  14      185.95      247.27     24.91 o
   0   9  14        0.08       13.32     14.19 o
   1   9  14        0.41      -17.05     19.19 o
   2   9  14       46.24       53.76     23.40 o
   3   9  14       39.55       43.17     24.20 o
  -3  10  14       37.94       38.06     18.98 o
  -2  10  14        8.47       17.74     14.38 o
  -1  10  14        4.87        0.89     15.65 o
   0  10  14        8.44        3.23     22.50 o
 -11   0  15      281.02      265.39     57.64 o
  -9   0  15        8.11       -2.68     22.05 o
  -7   0  15      594.29      624.40     35.86 o
  -5   0  15      138.72      171.08     29.19 o
  -3   0  15       75.94       82.21     19.59 o
  -1   0  15      195.41      228.14     38.74 o
   1   0  15     1458.25     1454.11     54.33 o
   3   0  15      642.12      578.80    103.33 o
   5   0  15      213.05      239.92     34.71 o
   7   0  15       14.33       19.51     35.40 o
 -11   1  15       37.49       -9.74     23.80 o
 -10   1  15      161.38      146.33     31.67 o
  -9   1  15        0.12       -5.13     15.64 o
  -8   1  15        3.29       -8.56     12.35 o
  -7   1  15       12.18       17.80     12.50 o
  -6   1  15       45.75       16.90     10.83 o
  -5   1  15      482.41      413.76     19.64 o
  -4   1  15      697.79      704.78     27.04 o
  -3   1  15       26.82       -5.89     11.06 o
  -2   1  15      222.21      195.08     12.41 o
  -1   1  15      503.08      496.90     18.36 o
   0   1  15      902.68      822.32     26.81 o
   1   1  15      720.28      753.96     26.28 o
   2   1  15      309.16      316.48     35.69 o
   3   1  15       23.09       20.86     14.31 o
   4   1  15       12.58        4.30     14.48 o
   5   1  15      203.84      195.13     23.09 o
   6   1  15       16.47       10.63     17.28 o
   7   1  15       17.23       32.34     23.74 o
 -11   2  15       22.29       18.74     18.56 o
 -10   2  15      200.37      225.30     29.06 o
  -9   2  15      103.78      142.77     21.21 o
  -8   2  15      393.15      397.39     27.06 o
  -7   2  15       12.65       16.15     12.64 o
  -6   2  15      197.62      200.12     20.28 o
  -5   2  15        3.16        1.69     10.37 o
  -4   2  15      126.92      105.66     11.68 o
  -3   2  15      574.28      481.59     21.31 o
  -2   2  15      196.76      185.42     12.27 o
  -1   2  15      459.22      488.81     21.98 o
   0   2  15      497.61      473.47     20.47 o
   1   2  15     2013.38     1910.21     50.27 o
   2   2  15      214.77      206.49     20.31 o
   3   2  15      402.70      402.85     31.41 o
   4   2  15        5.64       10.67     23.12 o
   5   2  15        0.01      -11.24     26.19 o
   6   2  15       45.48        2.05     19.88 o
   7   2  15      104.54      136.19     34.39 o
 -11   3  15        2.61       14.08     17.42 o
 -10   3  15        8.94        1.50     14.55 o
  -9   3  15      539.24      500.45     27.63 o
  -8   3  15       70.75       75.69     27.37 o
  -7   3  15      175.30      175.28     17.51 o
  -6   3  15      398.75      392.71     21.85 o
  -5   3  15       78.11      108.70     14.42 o
  -4   3  15      201.95      187.43     15.37 o
  -3   3  15      194.00      209.52     15.56 o
  -2   3  15       25.65       27.64      8.88 o
  -1   3  15        0.89       -4.87      7.83 o
   0   3  15      417.98      385.38     27.90 o
   1   3  15      603.35      590.66     29.21 o
   2   3  15        7.72       45.63     18.02 o
   3   3  15       96.78       90.07     20.65 o
   4   3  15       42.12       71.96     21.61 o
   5   3  15       55.72       74.47     22.52 o
   6   3  15        6.80      -12.57     24.86 o
   7   3  15       32.02        9.94     27.70 o
 -10   4  15        0.01      -13.91     18.62 o
  -9   4  15       10.48       22.10     14.10 o
  -8   4  15      305.35      326.99     23.08 o
  -7   4  15      211.80      261.10     20.06 o
  -6   4  15      750.45      663.08     37.33 o
  -5   4  15      238.43      254.88     19.94 o
  -4   4  15       17.84       16.95     12.03 o
  -3   4  15       48.36       34.54     11.72 o
  -2   4  15       47.23       41.46     12.74 o
  -1   4  15       10.26        7.76      9.03 o
   0   4  15      185.20      194.54     18.69 o
   1   4  15        5.48        5.01     11.70 o
   2   4  15       51.83       38.45     17.22 o
   3   4  15       10.30       16.27     16.44 o
   4   4  15      415.00      384.65     59.49 o
   5   4  15       40.99       22.18     23.74 o
   6   4  15       67.42      120.47     33.84 o
   7   4  15        1.03       32.16     28.58 o
 -10   5  15        3.25       -4.87     14.89 o
  -9   5  15       24.75       15.70     14.58 o
  -8   5  15      161.00      174.14     19.56 o
  -7   5  15        2.27        6.95     12.37 o
  -6   5  15       28.29       42.03     19.72 o
  -5   5  15       80.41       98.56     14.46 o
  -4   5  15       43.91       22.06     14.53 o
  -3   5  15      105.73      115.76     14.75 o
  -2   5  15      178.43      216.35     24.51 o
  -1   5  15        1.78       -3.06      9.67 o
   0   5  15      279.15      262.65     21.11 o
   1   5  15        6.80       14.89     13.00 o
   2   5  15      297.26      309.65     32.41 o
   3   5  15       12.58       15.83     22.03 o
   4   5  15       16.69       47.55     23.78 o
   5   5  15      132.60      150.96     36.33 o
   6   5  15       20.66       34.77     28.56 o
  -9   6  15        2.12       15.95     16.21 o
  -8   6  15      231.67      266.97     26.78 o
  -7   6  15      177.68      196.35     20.70 o
  -6   6  15       15.56       13.33     11.79 o
  -5   6  15       14.39        5.95     11.50 o
  -4   6  15      547.39      545.63     24.51 o
  -3   6  15       23.16       16.81     11.75 o
  -2   6  15      188.45      197.99     16.34 o
  -1   6  15        4.12       12.83     11.83 o
   0   6  15       15.85        1.16     14.84 o
   1   6  15      225.64      229.23     25.62 o
   2   6  15        7.88       11.85     19.15 o
   3   6  15       19.01      -20.13     20.13 o
   4   6  15       70.88       58.81     26.30 o
   5   6  15       20.00        5.65     34.16 o
  -8   7  15        3.44       11.27     14.80 o
  -7   7  15      112.92      134.70     19.04 o
  -6   7  15       37.00       48.79     15.22 o
  -5   7  15        0.03       16.02     13.00 o
  -4   7  15       27.81       27.53     12.65 o
  -3   7  15      369.76      373.90     26.20 o
  -2   7  15      246.39      258.55     21.75 o
  -1   7  15       58.02       62.67     16.23 o
   0   7  15       59.70       31.42     16.05 o
   1   7  15       18.93       15.24     20.70 o
   2   7  15       40.86       52.53     23.55 o
   3   7  15       13.27       12.66     22.27 o
   4   7  15       31.47       -0.55     27.26 o
   5   7  15       83.13      148.29     53.89 o
  -7   8  15       10.74        4.47     14.66 o
  -6   8  15       21.23       37.00     14.70 o
  -5   8  15        0.06       -9.63     21.29 o
  -4   8  15        2.37       -9.19     12.18 o
  -3   8  15       47.81       16.51     15.01 o
  -2   8  15       39.26       56.90     15.69 o
  -1   8  15        3.29       12.99     13.90 o
   0   8  15      119.35       80.10     18.46 o
   1   8  15      142.21      178.46     28.93 o
   2   8  15       21.59       35.39     47.00 o
   3   8  15       13.13       10.00     22.92 o
  -5   9  15       43.58       36.65     14.75 o
  -4   9  15       57.00       31.25     14.46 o
  -3   9  15        5.58        9.95     13.52 o
  -2   9  15       53.67       63.43     18.48 o
  -1   9  15        0.07       -5.33     16.06 o
   0   9  15       44.47       47.40     22.26 o
   1   9  15        2.51       -0.38     20.43 o
 -10   0  16       44.54      -29.66     29.66 o
  -8   0  16        0.05       -0.26     21.46 o
  -6   0  16      365.42      329.09     27.99 o
  -4   0  16      119.73       76.28     23.66 o
  -2   0  16        1.28      -11.85     11.85 o
   0   0  16     2638.75     2726.82     83.94 o
   2   0  16       54.65       51.58     22.41 o
   4   0  16       35.16       83.31     25.69 o
   6   0  16      155.72      206.67     38.23 o
 -11   1  16       26.38       13.48     27.87 o
 -10   1  16      192.49      178.67     34.50 o
  -9   1  16      296.53      287.65     30.76 o
  -8   1  16       18.77       13.11     20.93 o
  -7   1  16       53.45       40.82     17.14 o
  -6   1  16      111.58      131.65     16.63 o
  -5   1  16      328.89      333.32     18.99 o
  -4   1  16      477.57      476.79     29.97 o
  -3   1  16      273.35      288.09     21.56 o
  -2   1  16      429.97      396.43     25.06 o
  -1   1  16      276.17      277.26     17.33 o
   0   1  16      482.56      473.58     21.41 o
   1   1  16      130.76      136.43     14.59 o
   2   1  16       60.53       43.20     15.07 o
   3   1  16      557.88      534.99     36.38 o
   4   1  16      119.26      115.15     20.18 o
   5   1  16      141.22      138.44     22.77 o
   6   1  16       94.41       71.41     24.25 o
   7   1  16       16.48      -11.66     21.75 o
 -11   2  16       34.51        5.07     17.98 o
 -10   2  16        0.02      -15.20     15.20 o
  -9   2  16       46.69       42.76     21.06 o
  -8   2  16      737.65      780.46     36.95 o
  -7   2  16       37.47       49.69     15.95 o
  -6   2  16       85.22      115.05     18.56 o
  -5   2  16       14.40       -7.27      9.58 o
  -4   2  16       97.39       94.93     13.54 o
  -3   2  16      237.52      207.46     15.90 o
  -2   2  16      549.53      537.23     19.27 o
  -1   2  16       28.89       22.09     10.41 o
   0   2  16       28.33       39.01     15.12 o
   1   2  16        0.03        4.20     11.09 o
   2   2  16      236.20      277.76     22.88 o
   3   2  16       88.30       65.46     19.23 o
   4   2  16      452.67      490.00     36.63 o
   5   2  16       57.82       73.54     24.60 o
   6   2  16        0.88       19.90     20.38 o
   7   2  16       55.04       74.84     32.79 o
 -11   3  16       15.21       12.16     28.48 o
 -10   3  16       36.85       23.65     17.46 o
  -9   3  16        1.37      -13.02     13.02 o
  -8   3  16       86.16      102.19     17.09 o
  -7   3  16       32.62       12.56     12.58 o
  -6   3  16        0.01       -7.67     11.06 o
  -5   3  16       16.27       27.88     20.59 o
  -4   3  16      160.73      170.65     17.21 o
  -3   3  16      278.10      262.85     19.08 o
  -2   3  16        1.51       16.17      9.31 o
  -1   3  16       75.29       76.69     15.35 o
   0   3  16       66.40       32.57     13.96 o
   1   3  16        7.88       24.70     13.64 o
   2   3  16       10.52       26.18     16.72 o
   3   3  16        4.75      -16.52     16.52 o
   4   3  16        7.15       -5.36     17.47 o
   5   3  16       78.43       79.81     23.69 o
   6   3  16        5.23      -24.96     25.71 o
 -10   4  16       20.39       28.98     15.68 o
  -9   4  16        5.03       18.76     15.35 o
  -8   4  16        0.07       -7.56     13.14 o
  -7   4  16      167.80      191.35     19.45 o
  -6   4  16       11.80       24.73     12.72 o
  -5   4  16      582.32      615.79     26.89 o
  -4   4  16       14.46       10.09     11.22 o
  -3   4  16      235.02      250.57     19.58 o
  -2   4  16      119.54      138.16     14.29 o
  -1   4  16      308.08      358.96     27.23 o
   0   4  16       61.56       51.10     14.41 o
   1   4  16      648.10      591.80     30.45 o
   2   4  16       86.12       59.51     19.65 o
   3   4  16       24.07       -1.77     17.70 o
   4   4  16       17.86       15.80     24.87 o
   5   4  16      168.21      207.36     36.88 o
   6   4  16       17.21       26.90     28.31 o
 -10   5  16      152.49      102.80     32.38 o
  -9   5  16       12.35       27.86     15.86 o
  -8   5  16        4.39       -4.80     13.55 o
  -7   5  16      229.68      228.20     20.52 o
  -6   5  16      402.74      361.72     24.62 o
  -5   5  16        2.85      -11.02     11.02 o
  -4   5  16      377.21      392.10     29.54 o
  -3   5  16      159.79      207.14     26.31 o
  -2   5  16       42.33       41.90     11.74 o
  -1   5  16       52.71       38.17     21.96 o
   0   5  16      333.01      373.09     25.11 o
   1   5  16        6.63       10.08     13.68 o
   2   5  16      343.49      369.23     62.85 o
   3   5  16       64.98       82.17     26.70 o
   4   5  16        0.88      -21.30     21.30 o
   5   5  16        3.99       40.90     33.90 o
  -9   6  16        2.31      -16.34     16.34 o
  -8   6  16        0.21      -14.75     14.75 o
  -7   6  16        2.95        7.49     14.37 o
  -6   6  16      114.24      125.49     18.04 o
  -5   6  16       11.69        3.62     12.84 o
  -4   6  16       28.42       39.41     14.00 o
  -3   6  16        0.05        5.22     12.22 o
  -2   6  16        4.33       -3.50     14.25 o
  -1   6  16        8.88       15.65     14.85 o
   0   6  16       52.65       40.41     16.56 o
   1   6  16        1.69       21.05     16.78 o
   2   6  16        5.63      -17.11     20.59 o
   3   6  16       43.12       41.58     25.01 o
   4   6  16        1.02      -10.62     22.36 o
   5   6  16        9.13       -7.27     26.89 o
  -8   7  16       27.49        8.22     15.88 o
  -7   7  16       68.43       76.73     17.13 o
  -6   7  16       28.56       30.26     15.13 o
  -5   7  16       14.86        6.48     13.09 o
  -4   7  16      119.59      118.49     16.69 o
  -3   7  16      166.26      162.24     19.66 o
  -2   7  16      126.82      135.33     23.30 o
  -1   7  16       34.03       49.56     16.51 o
   0   7  16        9.01       17.53     16.18 o
   1   7  16       19.82       27.80     29.18 o
   2   7  16       43.37        6.99     39.19 o
   3   7  16      136.21      103.93     28.83 o
   4   7  16       17.12        4.48     25.10 o
  -6   8  16        0.79      -13.59     13.59 o
  -5   8  16      214.84      252.52     41.25 o
  -4   8  16       25.40       25.34     14.26 o
  -3   8  16       38.98       44.94     16.25 o
  -2   8  16       13.99       30.33     17.34 o
  -1   8  16      111.18      116.27     20.14 o
   0   8  16       70.99       73.09     19.68 o
   1   8  16       14.26       41.32     24.41 o
   2   8  16       17.22       34.50     24.95 o
  -4   9  16        0.70       10.42     17.20 o
  -3   9  16        0.02      -14.61     14.61 o
  -2   9  16        1.11      -14.90     14.90 o
  -1   9  16        8.42       12.52     19.01 o
   0   9  16       22.92       42.42     34.64 o
 -11   0  17       21.97       27.06     43.35 o
  -9   0  17      364.18      342.73     51.94 o
  -7   0  17        0.19       28.77     21.66 o
  -5   0  17      114.75       94.58     20.15 o
  -3   0  17      608.21      639.07     76.51 o
  -1   0  17     1121.59     1142.01     51.00 o
   1   0  17       88.29       57.12     17.76 o
   3   0  17      304.67      285.20     35.44 o
   5   0  17        6.73      -23.17     23.17 o
 -11   1  17       22.81      -25.82     25.82 o
 -10   1  17       67.30       83.31     24.99 o
  -9   1  17      256.03      298.19     32.06 o
  -8   1  17        0.17       -1.52     16.89 o
  -7   1  17       46.90       48.14     14.70 o
  -6   1  17      125.66      147.45     23.12 o
  -5   1  17       61.29       48.95     15.55 o
  -4   1  17       68.94       52.18     19.92 o
  -3   1  17        0.04       -2.31     13.64 o
  -2   1  17       91.99       84.22     12.93 o
  -1   1  17      362.93      383.67     20.41 o
   0   1  17       10.62       14.59     10.72 o
   1   1  17        4.11       -4.71     11.51 o
   2   1  17      134.85      152.76     19.96 o
   3   1  17       73.59       44.20     17.49 o
   4   1  17        1.00      -12.45     17.12 o
   5   1  17       84.53       79.67     40.08 o
   6   1  17       30.49       25.78     23.26 o
 -10   2  17       94.09       77.84     21.64 o
  -9   2  17       50.20       43.83     17.88 o
  -8   2  17      111.49      107.80     17.67 o
  -7   2  17      194.59      226.11     30.48 o
  -6   2  17       42.06       59.88     14.22 o
  -5   2  17      141.38      151.71     16.63 o
  -4   2  17       32.49       38.67     11.57 o
  -3   2  17       82.17       89.41     13.15 o
  -2   2  17      847.89      908.05     32.86 o
  -1   2  17      154.83      164.43     19.27 o
   0   2  17      101.09      109.82     20.35 o
   1   2  17        3.81        3.49     12.97 o
   2   2  17      137.82      165.68     29.69 o
   3   2  17       10.54      -15.45     16.53 o
   4   2  17       44.98       59.43     21.09 o
   5   2  17        0.01       14.38     21.80 o
   6   2  17       26.83      -25.57     25.57 o
 -10   3  17       35.41       38.74     18.40 o
  -9   3  17       72.72       83.63     19.76 o
  -8   3  17        0.67       -2.84     13.24 o
  -7   3  17      221.98      221.42     20.50 o
  -6   3  17      139.41      125.11     17.18 o
  -5   3  17       84.04       61.01     13.77 o
  -4   3  17      201.64      219.29     19.57 o
  -3   3  17        0.53       10.19     10.97 o
  -2   3  17       57.17       61.00     15.33 o
  -1   3  17      508.75      488.48     28.09 o
   0   3  17      124.29       91.15     22.26 o
   1   3  17      184.29      197.10     30.15 o
   2   3  17      415.20      433.98     33.05 o
   3   3  17      288.68      322.86     31.38 o
   4   3  17       32.80       21.53     20.07 o
   5   3  17       17.30       30.75     31.48 o
   6   3  17       73.38       98.90     32.91 o
 -10   4  17        3.63       -9.61     17.06 o
  -9   4  17       30.36       36.73     16.55 o
  -8   4  17      261.10      307.36     23.50 o
  -7   4  17       29.07       32.11     14.24 o
  -6   4  17       10.81       11.95     12.82 o
  -5   4  17       14.94       18.07     12.18 o
  -4   4  17       82.21       61.86     16.49 o
  -3   4  17      102.94      144.42     18.32 o
  -2   4  17        6.15       12.17     13.67 o
  -1   4  17       98.92      118.90     18.23 o
   0   4  17       62.29       74.20     16.37 o
   1   4  17       87.17       78.35     16.98 o
   2   4  17       20.58        2.98     18.31 o
   3   4  17      255.86      284.29     81.84 o
   4   4  17        0.88      -10.39     24.39 o
   5   4  17       55.93       69.21     30.15 o
  -9   5  17      172.11      204.87     22.55 o
  -8   5  17        4.53      -13.69     13.69 o
  -7   5  17      228.26      211.34     20.69 o
  -6   5  17        0.20       19.85     13.43 o
  -5   5  17      132.55      157.64     17.53 o
  -4   5  17       43.67       63.19     14.91 o
  -3   5  17       38.38       26.46     13.16 o
  -2   5  17       44.85       31.75     14.63 o
  -1   5  17       36.44       30.16     14.98 o
   0   5  17       86.71       89.51     17.43 o
   1   5  17      172.11      141.30     22.47 o
   2   5  17      102.75       95.11     27.34 o
   3   5  17       89.22       94.30     29.08 o
   4   5  17       18.96       44.10     28.27 o
   5   5  17       36.14       34.36     28.41 o
  -8   6  17      163.56      181.92     23.24 o
  -7   6  17       38.75       26.79     16.10 o
  -6   6  17      117.00      145.20     19.02 o
  -5   6  17       10.15       -3.16     12.96 o
  -4   6  17        0.01        4.01     12.17 o
  -3   6  17       30.68       20.36     18.41 o
  -2   6  17      335.76      405.43     29.32 o
  -1   6  17       20.96       22.68     16.34 o
   0   6  17      142.57      150.21     23.43 o
   1   6  17       12.32        0.82     19.22 o
   2   6  17       30.75       14.87     22.33 o
   3   6  17        4.70       -2.91     23.13 o
   4   6  17      204.38      226.64     38.33 o
  -7   7  17       27.68       -0.33     21.16 o
  -6   7  17       53.39       48.87     17.18 o
  -5   7  17        9.08        4.15     14.11 o
  -4   7  17       32.05       49.68     15.33 o
  -3   7  17       50.19       71.10     21.61 o
  -2   7  17       78.69       57.36     19.83 o
  -1   7  17       39.13       22.40     17.24 o
   0   7  17        5.46        8.99     27.59 o
   1   7  17      131.11      149.78     52.04 o
   2   7  17        6.12      -11.63     22.53 o
   3   7  17       34.33       39.65     27.12 o
  -5   8  17       37.54       43.57     16.76 o
  -4   8  17      165.63      167.88     23.00 o
  -3   8  17       17.74       33.14     28.27 o
  -2   8  17       31.16       -0.33     17.49 o
  -1   8  17       54.06       64.84     20.09 o
   0   8  17       12.00       11.07     16.86 o
   1   8  17        8.37       32.73     33.99 o
 -10   0  18      254.98      413.07     68.21 o
  -8   0  18      214.40      168.34     33.41 o
  -6   0  18       12.78        7.99     18.98 o
  -4   0  18      549.88      591.03     62.42 o
  -2   0  18     1203.70     1356.38     57.01 o
   0   0  18       76.59       97.08     20.57 o
   2   0  18       57.64       56.03     47.00 o
   4   0  18      220.15      216.56     43.52 o
 -10   1  18       12.38        2.04     22.44 o
  -9   1  18       79.73      123.35     36.67 o
  -8   1  18       68.94       72.86     21.34 o
  -7   1  18        3.86       15.27     18.35 o
  -6   1  18        1.01       -1.34     16.66 o
  -5   1  18        0.14      -11.94     11.94 o
  -4   1  18        5.86       -6.11     10.48 o
  -3   1  18      284.75      288.51     24.29 o
  -2   1  18       91.08       77.51     14.94 o
  -1   1  18      152.78      165.40     16.45 o
   0   1  18      112.15      153.77     18.11 o
   1   1  18       26.30       47.53     16.28 o
   2   1  18        0.49        1.58     17.65 o
   3   1  18      136.02      108.60     23.86 o
   4   1  18        7.79       16.16     21.79 o
   5   1  18       23.37       30.29     32.37 o
 -10   2  18        0.10        3.91     23.45 o
  -9   2  18       93.23       92.62     20.29 o
  -8   2  18       21.34        2.16     15.87 o
  -7   2  18       45.20       61.14     15.29 o
  -6   2  18        0.31        9.24     12.68 o
  -5   2  18      137.52      159.80     17.28 o
  -4   2  18       10.80      -11.29     11.53 o
  -3   2  18        3.70       10.05     15.75 o
  -2   2  18        0.18        2.82     13.06 o
  -1   2  18      159.98      168.91     20.26 o
   0   2  18       84.61       61.87     16.93 o
   1   2  18       91.92       55.75     16.65 o
   2   2  18      114.42       84.50     21.96 o
   3   2  18        3.54       19.84     19.70 o
   4   2  18      158.84      191.82     29.25 o
   5   2  18       33.56       49.89     24.33 o
 -10   3  18       90.77       86.68     21.55 o
  -9   3  18        5.48       -3.85     16.09 o
  -8   3  18        0.91       10.25     19.03 o
  -7   3  18      210.96      242.10     21.23 o
  -6   3  18      342.59      415.17     27.28 o
  -5   3  18       65.25       58.71     16.04 o
  -4   3  18      224.89      249.43     21.17 o
  -3   3  18      107.62      129.00     21.63 o
  -2   3  18      113.61       96.99     17.93 o
  -1   3  18       18.65       22.46     15.36 o
   0   3  18      673.83      674.48     34.11 o
   1   3  18      197.02      236.98     45.07 o
   2   3  18        0.42        4.03     18.73 o
   3   3  18        7.55       21.29     19.34 o
   4   3  18        8.29        7.86     19.55 o
   5   3  18       31.72       -1.42     26.63 o
  -9   4  18       56.01       49.30     17.74 o
  -8   4  18      173.19      217.82     22.27 o
  -7   4  18       18.56       18.36     14.37 o
  -6   4  18      148.99      152.22     18.71 o
  -5   4  18      119.27       99.80     16.25 o
  -4   4  18      199.44      165.10     19.10 o
  -3   4  18      154.12      194.86     24.34 o
  -2   4  18        0.72      -12.28     12.28 o
  -1   4  18        2.80       -3.80     13.85 o
   0   4  18        3.37      -10.34     15.13 o
   1   4  18       53.51       79.64     17.63 o
   2   4  18      112.23      110.98     24.57 o
   3   4  18      144.96      137.13     63.03 o
   4   4  18       22.30       23.68     26.63 o
  -8   5  18        6.50       -3.98     14.53 o
  -7   5  18        0.11       10.14     16.09 o
  -6   5  18       28.37       17.58     14.37 o
  -5   5  18       34.35       35.23     12.79 o
  -4   5  18       39.44       24.38     17.33 o
  -3   5  18       22.74       -7.17     14.67 o
  -2   5  18       67.23       74.81     17.70 o
  -1   5  18       13.45       13.68     15.07 o
   0   5  18       57.00       52.66     47.27 o
   1   5  18      261.14      321.44     30.41 o
   2   5  18        6.02       36.82     51.30 o
   3   5  18        2.28      -20.80     20.80 o
   4   5  18        4.97       -1.02     50.33 o
  -7   6  18      258.18      271.38     25.45 o
  -6   6  18        1.40       13.14     15.66 o
  -5   6  18      270.02      336.43     25.34 o
  -4   6  18       87.26       92.76     20.85 o
  -3   6  18       29.66        8.26     18.78 o
  -2   6  18        6.82       15.91     28.72 o
  -1   6  18      136.23      111.12     29.06 o
   0   6  18        6.47        1.38     23.00 o
   1   6  18      132.69      189.57     33.73 o
   2   6  18       29.51        5.16     29.80 o
   3   6  18        1.63      -23.19     23.19 o
  -6   7  18       80.94       71.18     25.77 o
  -5   7  18        3.49        2.70     18.18 o
  -4   7  18       37.47       36.83     19.03 o
  -3   7  18       88.79      107.67     24.05 o
  -2   7  18        1.07      -17.06     17.06 o
  -1   7  18        2.25       14.44     17.54 o
   0   7  18       86.54       84.74     21.80 o
   1   7  18        2.61      -18.43     22.48 o
  -3   8  18        4.35        2.36     39.62 o
  -2   8  18       12.28       19.48     20.03 o
  -1   8  18       15.09       11.43     22.93 o
  -9   0  19        0.03      -30.64     35.46 o
  -7   0  19      127.94      176.44     33.06 o
  -5   0  19      144.46      160.97     30.30 o
  -3   0  19      193.19      168.31     30.06 o
  -1   0  19       86.90       85.76     19.97 o
   1   0  19      174.31      213.60     41.74 o
   3   0  19       79.81       57.21     38.00 o
   5   0  19        8.73       31.36     38.41 o
  -9   1  19       12.90      -16.00     19.95 o
  -8   1  19       16.23        0.81     19.11 o
  -7   1  19       23.47       12.81     19.23 o
  -6   1  19      321.39      253.22     29.11 o
  -5   1  19       69.17       46.68     27.31 o
  -4   1  19      110.83      115.76     22.78 o
  -3   1  19      113.84      130.24     22.37 o
  -2   1  19      252.25      288.55     24.70 o
  -1   1  19      632.80      657.06     34.02 o
   0   1  19      221.56      219.48     23.06 o
   1   1  19        5.71       -2.82     14.60 o
   2   1  19        1.36        0.16     17.92 o
   3   1  19       27.84       35.68     24.21 o
   4   1  19       24.90       13.54     37.99 o
   5   1  19       19.08      -12.99     26.36 o
  -9   2  19       92.26      130.50     22.17 o
  -8   2  19       14.61       31.96     17.07 o
  -7   2  19        0.06        4.10     13.94 o
  -6   2  19        3.97        0.12     12.97 o
  -5   2  19      447.93      459.65     25.66 o
  -4   2  19        0.02       -4.56     16.15 o
  -3   2  19       26.25       22.73     16.89 o
  -2   2  19      249.18      269.14     24.46 o
  -1   2  19       94.57       88.85     18.61 o
   0   2  19       18.00       -1.80     17.11 o
   1   2  19      368.87      429.11     29.85 o
   2   2  19       29.28       -6.06     17.86 o
   3   2  19       30.20        1.31     20.57 o
   4   2  19       25.06       26.32     22.96 o
  -9   3  19       44.81       39.36     18.01 o
  -8   3  19       34.16       27.59     17.89 o
  -7   3  19       32.47       33.60     14.11 o
  -6   3  19       42.21       43.68     14.57 o
  -5   3  19        0.91        2.14     12.76 o
  -4   3  19       33.15       40.07     22.22 o
  -3   3  19       40.94       63.55     28.17 o
  -2   3  19        2.73       29.11     15.70 o
  -1   3  19       14.05        5.78     15.62 o
   0   3  19       70.52       78.81     19.09 o
   1   3  19      113.54       87.07     19.23 o
   2   3  19        0.03       -0.99     27.60 o
   3   3  19        7.81       -0.02     20.22 o
   4   3  19       31.87       27.03     27.40 o
  -8   4  19      131.41      133.19     20.35 o
  -7   4  19       98.18      114.02     19.18 o
  -6   4  19      156.18      180.32     24.23 o
  -5   4  19        2.37       -2.46     12.46 o
  -4   4  19       69.59       64.75     20.64 o
  -3   4  19        0.87      -12.83     17.18 o
  -2   4  19       15.11        7.19     15.33 o
  -1   4  19        9.64      -13.82     13.82 o
   0   4  19       94.62      107.67     20.24 o
   1   4  19        0.50       -2.42     16.01 o
   2   4  19      196.46      130.84     40.46 o
   3   4  19       31.67       36.05     27.15 o
   4   4  19      193.41      271.37     62.49 o
  -8   5  19        8.73        5.31     16.35 o
  -7   5  19      306.74      325.04     24.96 o
  -6   5  19        9.75        1.44     13.75 o
  -5   5  19        3.73       22.51     16.24 o
  -4   5  19       59.05       37.78     24.38 o
  -3   5  19      138.33      165.02     37.04 o
  -2   5  19       66.83       59.33     18.00 o
  -1   5  19      139.41      167.33     25.58 o
   0   5  19       25.07      -12.71     16.53 o
   1   5  19        0.01       23.89     40.49 o
   2   5  19       45.14       21.76     35.26 o
   3   5  19       24.42       -2.95     25.57 o
  -6   6  19       17.37        7.11     15.40 o
  -5   6  19        3.36       39.64     24.02 o
  -4   6  19       91.30      102.62     24.85 o
  -3   6  19       40.90       75.08     24.83 o
  -2   6  19        1.82       -6.50     19.08 o
  -1   6  19       16.05       38.22     19.06 o
   0   6  19        0.27      -18.94     18.94 o
   1   6  19        0.48        3.40     24.36 o
   2   6  19        1.97        2.31     25.66 o
  -5   7  19       44.38       38.95     21.48 o
  -4   7  19       76.80       87.46     35.26 o
  -3   7  19       51.43       61.40     24.25 o
  -2   7  19        0.05       27.35     20.55 o
  -1   7  19       51.68       53.10     21.25 o
   0   7  19      138.61      100.09     23.30 o
  -8   0  20        6.15      -29.98     29.98 o
  -6   0  20       48.71       -3.77     41.90 o
  -4   0  20       69.06      117.37     29.31 o
  -2   0  20      596.45      447.73     42.72 o
   0   0  20       15.01       83.89     38.21 o
   2   0  20        6.73       20.10     34.19 o
   4   0  20       47.36      113.69     48.20 o
  -9   1  20      124.03       79.76    112.60 o
  -8   1  20       12.48      -10.76     19.85 o
  -7   1  20       81.34      134.09     25.95 o
  -6   1  20      115.92      127.60     22.63 o
  -5   1  20       16.13       18.75     26.45 o
  -4   1  20        0.76      -18.74     18.74 o
  -3   1  20      316.09      411.27     35.24 o
  -2   1  20      359.75      379.48     28.30 o
  -1   1  20      188.59      177.29     23.34 o
   0   1  20        2.38        1.36     15.64 o
   1   1  20      108.84      138.83     25.64 o
   2   1  20        2.14        2.04     19.88 o
   3   1  20        0.03      -22.47     22.47 o
   4   1  20       17.94        6.51     62.38 o
  -9   2  20        4.64       -9.42     16.86 o
  -8   2  20      221.36      222.83     25.19 o
  -7   2  20       10.95       16.83     16.04 o
  -6   2  20        1.68       -2.61     15.23 o
  -5   2  20      103.53       83.58     19.59 o
  -4   2  20      183.55      226.17     28.53 o
  -3   2  20        7.24       30.01     19.52 o
  -2   2  20      198.68      216.16     24.05 o
  -1   2  20        3.30        0.74     17.45 o
   0   2  20       58.01       42.68     24.27 o
   1   2  20        4.05        0.54     18.69 o
   2   2  20      268.14      315.13     34.15 o
   3   2  20       72.93       86.66     31.62 o
  -8   3  20       15.04       12.98     16.96 o
  -7   3  20       76.92       86.56     19.03 o
  -6   3  20       45.26       31.84     17.34 o
  -5   3  20        0.16      -15.22     15.22 o
  -4   3  20       64.37       53.87     25.02 o
  -3   3  20        8.22        1.53     17.95 o
  -2   3  20        1.38        9.96     15.73 o
  -1   3  20        0.06      -15.22     15.22 o
   0   3  20       43.26       31.92     17.82 o
   1   3  20        9.11        1.87     18.56 o
   2   3  20       41.30       49.95     23.26 o
   3   3  20       30.98       31.32     28.62 o
  -8   4  20        4.75       -6.76     26.29 o
  -7   4  20       61.96       53.80     16.59 o
  -6   4  20        5.32        6.06     17.45 o
  -5   4  20      435.99      499.78     33.39 o
  -4   4  20       27.13       30.98     19.66 o
  -3   4  20        9.63       -4.24     18.72 o
  -2   4  20        9.04       27.07     17.15 o
  -1   4  20       65.67       67.25     18.78 o
   0   4  20       98.88      100.30     31.23 o
   1   4  20       43.15       42.42     35.42 o
   2   4  20        0.07       28.12     26.87 o
  -7   5  20        2.43       -5.28     16.63 o
  -6   5  20      321.22      367.17     40.42 o
  -5   5  20       15.23        2.01     17.74 o
  -4   5  20       65.72       53.15     21.12 o
  -3   5  20        1.20       23.82     20.82 o
  -2   5  20      107.43      135.77     24.39 o
  -1   5  20       23.03        0.71     23.03 o
   0   5  20       90.43      128.51     25.39 o
   1   5  20       42.24       50.61     35.46 o
  -5   6  20       92.43       67.10     22.23 o
  -4   6  20        4.22        6.48     19.55 o
  -3   6  20       18.93       39.37     23.23 o
  -2   6  20       15.35        7.28     25.41 o
  -1   6  20        3.49       19.25     19.66 o
   0   6  20        0.10       15.27     23.10 o
  -7   0  21       65.05      103.18     39.51 o
  -5   0  21      362.48      425.38     64.14 o
  -3   0  21       17.63       15.85     35.52 o
  -1   0  21      289.29      476.09     67.03 o
   1   0  21       92.93       73.24     40.37 o
   3   0  21       35.00      113.14     49.38 o
  -8   1  21        8.27       -5.33     19.52 o
  -7   1  21       20.55       20.98     17.25 o
  -6   1  21       76.86       56.01     29.33 o
  -5   1  21        1.52      -14.41     35.84 o
  -4   1  21       17.54       16.27     19.04 o
  -3   1  21        0.05       18.93     19.62 o
  -2   1  21      121.93       94.77     24.50 o
  -1   1  21        1.46      -20.52     20.52 o
   0   1  21       14.82       32.14     25.29 o
   1   1  21       30.85       49.61     38.70 o
   2   1  21       52.51       55.54     28.92 o
   3   1  21       56.51       73.91     32.68 o
  -8   2  21       81.29       48.81     19.36 o
  -7   2  21       29.53       44.00     21.72 o
  -6   2  21      138.72      150.96     27.07 o
  -5   2  21       82.20       96.61     24.91 o
  -4   2  21      116.58      121.48     25.21 o
  -3   2  21       29.92       41.08     21.16 o
  -2   2  21       97.52      140.88     22.61 o
  -1   2  21       12.79       -0.58     16.50 o
   0   2  21        8.72       -2.81     17.50 o
   1   2  21        8.02       -1.78     20.60 o
   2   2  21        5.46       33.73     23.04 o
  -7   3  21      131.73      165.87     29.33 o
  -6   3  21      120.69      116.19     39.17 o
  -5   3  21       13.96        1.11     17.64 o
  -4   3  21      154.95      158.75     36.73 o
  -3   3  21      471.23      484.69     37.91 o
  -2   3  21        8.56       25.86     17.74 o
  -1   3  21       21.97       29.35     18.19 o
   0   3  21      112.39       86.63     21.94 o
   1   3  21        0.04       29.28     22.51 o
   2   3  21       67.40       56.24     24.46 o
  -6   4  21       16.92       32.75     19.90 o
  -5   4  21      109.15      117.93     23.32 o
  -4   4  21       40.91       38.51     21.80 o
  -3   4  21       53.91       61.56     22.46 o
  -2   4  21       14.21       -6.39     16.29 o
  -1   4  21       19.43        9.57     17.53 o
   0   4  21       31.97       42.30     23.11 o
   1   4  21      130.91      114.00     46.54 o
  -5   5  21        8.13      -17.62     23.25 o
  -4   5  21       15.84       -7.54     25.92 o
  -3   5  21       12.79       14.84     23.18 o
  -2   5  21       32.15       47.84     23.63 o
  -1   5  21       36.84        6.56     19.65 o
   0   5  21       16.93       28.97     22.13 o
  -6   0  22        0.11       57.32     43.29 o
  -4   0  22      712.22      696.40     80.45 o
  -2   0  22       87.02       98.79     45.22 o
   0   0  22       57.78       15.05     35.55 o
  -7   1  22      106.28      204.60     33.64 o
  -6   1  22       22.69       55.66     30.13 o
  -5   1  22        6.11      -22.37     24.39 o
  -4   1  22       29.48        4.10     25.28 o
  -3   1  22      515.64      587.38     51.58 o
  -2   1  22       74.67      117.63     31.94 o
  -1   1  22       10.28        5.38     24.01 o
   0   1  22        9.55       20.60     26.77 o
   1   1  22        1.64        1.42     27.11 o
  -6   2  22      120.86      109.81     30.64 o
  -5   2  22        1.27       19.29     21.71 o
  -4   2  22        5.19       18.16     22.22 o
  -3   2  22        4.07       -8.86     19.86 o
  -2   2  22       62.15       68.15     24.18 o
  -1   2  22       27.66      -18.01     62.58 o
   0   2  22       14.89      -23.18     23.41 o
   1   2  22        2.41        2.87     26.92 o
  -6   3  22      108.36      101.90     43.51 o
  -5   3  22       39.68       29.65     22.31 o
  -4   3  22        3.21      -19.29     19.29 o
  -3   3  22       13.21        8.06     20.35 o
  -2   3  22      115.94      140.08     24.78 o
  -1   3  22        1.90      -17.47     17.47 o
   0   3  22       63.16       15.67     24.25 o
  -4   4  22       10.50       -6.94     19.46 o
  -3   4  22       20.48       17.42     20.30 o
  -2   4  22        0.01      -16.99     16.99 o
  -1   4  22       24.20       20.17     22.14 o
  -5   0  23       58.45      134.08     51.03 o
  -3   0  23        1.67       27.69     39.59 o
  -1   0  23        0.07       15.39     36.59 o
  -5   1  23       36.29      -25.89     25.89 o
  -4   1  23       17.58       37.26     32.96 o
  -3   1  23      331.61      405.13     48.10 o
  -2   1  23        9.60      -11.92     24.86 o
  -1   1  23       23.22        5.78     24.57 o
  -4   2  23        4.30       -7.47     26.41 o
  -3   2  23       10.17       21.64     40.36 o
  -2   2  23       21.37       -7.61     27.62 o
 
